# Supplementary material for: [(3R,4S)-4-(4-Fluoro­phen­yl)-1-methyl­piperidin-3-yl]methyl 4-methyl­benzene­sulfonate
Source: Acta Crystallogr Sect E Struct Rep Online. 2010 Sep 30;66(Pt 10):o2660. doi: 10.1107/S1600536810038249 (PMC2983192; doi:10.1107/S1600536810038249)
Supplement: Supplementary file 1 [file e-66-o2660-sup1.cif]

##############################################################################
###                                                                        ###
###        Electronic paper (Acta Crystallographica Section E)             ###
###                                                                        ###
##############################################################################
#                                                                            #
# This CIF contains the data in a paper accepted for publication in Acta     #
# Crystallographica Section E. It conforms to the requirements of Notes      #
# for Authors for Section E, and has been peer reviewed under the auspices   #
# of the IUCr Commission on Journals.                                        #
#                                                                            #
# Full details of the Crystallographic Information File format               #
# are given in the paper "The Crystallographic Information File (CIF):       #
# a New Standard Archive File for Crystallography" by S. R. Hall, F. H.      #
# Allen and I. D. Brown [Acta Cryst. (1991), A47, 655-685].                  #
#                                                                            #
# The current version of the core CIF dictionary is obtainable from          #
# ftp://ftp.iucr.org/pub/cif_core.dic. The current version number is 2.4.    #
#                                                                            #
# Software is freely available for graphical display of the structure(s) in  #
# this CIF.  For information consult the CIF home page http://www.iucr.org/  #
# cif/home.html                                                              #
#                                                                            #
# This file may be used for bona fide research purposes within the           #
# scientific community so long as proper attribution is given to the journal # 
# article from which it was obtained.                                        #
#                                                                            #
##############################################################################
                                             
data_global
_audit_creation_method     'SHELXL-97'
_journal_date_recd_electronic     2010-05-19
_journal_date_accepted     2010-09-24
_journal_name_full     'Acta Crystallographica, Section E'
_journal_year     2010
_journal_volume     66
_journal_issue     10
_journal_page_first     o2660
_journal_page_last     o2660
_journal_paper_category     QO
_journal_coeditor_code     KJ2148
_publ_contact_author_name     'Chen Zhang'
_publ_contact_author_address     'Zhejiang University, Hangzhou'
_publ_contact_author_email     'chenzhang@zju.edu.cn'
_publ_contact_author_fax     ' '
_publ_contact_author_phone     ' '
_publ_section_title
;
[(3<i>R</i>,4<i>S</i>)-4-(4-Fluorophenyl)-1-methylpiperidin-3-yl]methyl
4-methylbenzenesulfonate
;
loop_
    _publ_author_name
    _publ_author_address
    'Jianfeng Qi'
;
Department of Medicinal Chemistry
College of Pharmaceutical Science
Zhejiang University
Hangzhou 310058
People's Republic of China
;
    'Hanjing Chen'
;
Department of Medicinal Chemistry
College of Pharmaceutical Science
Zhejiang University
Hangzhou 310058
People's Republic of China
;
    'Chen Zhang'
;
Department of Medicinal Chemistry
College of Pharmaceutical Science
Zhejiang University
Hangzhou 310058
People's Republic of China
;
data_I
_chemical_name_systematic
;
[(3<i>R</i>,4<i>S</i>)-4-(4-Fluorophenyl)-1-methylpiperidin-3-yl]methyl
4-methylbenzenesulfonate
;
_chemical_name_common     ?
_chemical_formula_moiety     'C20 H24 F N O3 S'
_chemical_formula_sum     'C20 H24 F N O3 S'
_chemical_formula_iupac     'C20 H24 F N O3 S'
_chemical_formula_weight     377.46
_chemical_melting_point     380
_symmetry_cell_setting     monoclinic
_symmetry_space_group_name_H-M     'P 1 21 1'
_symmetry_space_group_name_Hall     'P 2yb'
loop_
    _symmetry_equiv_pos_as_xyz
    'x, y, z'
    '-x, y+1/2, -z'
_cell_length_a     9.1590(4)
_cell_length_b     10.0764(5)
_cell_length_c     10.7644(6)
_cell_angle_alpha     90.00
_cell_angle_beta     95.7180(10)
_cell_angle_gamma     90.00
_cell_volume     988.50(9)
_cell_formula_units_Z     2
_cell_measurement_reflns_used     7787
_cell_measurement_theta_min     3.0
_cell_measurement_theta_max     27.4
_cell_measurement_temperature     296.0(10)
_exptl_crystal_description     'chunk'
_exptl_crystal_colour     'yellow'
_exptl_crystal_size_max     0.32
_exptl_crystal_size_mid     0.26
_exptl_crystal_size_min     0.20
_exptl_crystal_density_diffrn     1.268
_exptl_crystal_density_meas     ?
_exptl_crystal_density_method     'not measured'
_exptl_crystal_F_000     400
_exptl_absorpt_coefficient_mu     0.191
_exptl_absorpt_correction_type     multi-scan
_exptl_absorpt_process_details     '(ABSCOR; Higashi, 1995)'
_exptl_absorpt_correction_T_min     0.9313
_exptl_absorpt_correction_T_max     0.9627
_exptl_special_details
;
;
_diffrn_ambient_temperature     296.0(10)
_diffrn_radiation_type     MoK\a
_diffrn_radiation_wavelength     0.71073
_diffrn_radiation_source     'rolling anode'
_diffrn_radiation_monochromator     graphite
_diffrn_measurement_device_type     'Rigaku R-AXIS RAPID'
_diffrn_measurement_method     \w
_diffrn_detector_area_resol_mean     10.00
_diffrn_reflns_number     9742
_diffrn_reflns_av_R_equivalents     0.0206
_diffrn_reflns_av_sigmaI/netI     0.0293
_diffrn_reflns_theta_min     3.01
_diffrn_reflns_theta_max     27.43
_diffrn_reflns_theta_full     27.43
_diffrn_measured_fraction_theta_max     0.997
_diffrn_measured_fraction_theta_full     0.997
_diffrn_reflns_limit_h_min     -11
_diffrn_reflns_limit_h_max     11
_diffrn_reflns_limit_k_min     -13
_diffrn_reflns_limit_k_max     13
_diffrn_reflns_limit_l_min     -13
_diffrn_reflns_limit_l_max     13
_diffrn_standards_number     ?
_diffrn_standards_interval_count     ?
_diffrn_standards_interval_time     ?
_diffrn_standards_decay_%     ?
_refine_special_details
;
Refinement of <i>F</i>^2^ against ALL reflections. The weighted <i>R</i>-factor
wR and goodness of fit <i>S</i> are based on <i>F</i>^2^, conventional
<i>R</i>-factors <i>R</i> are based on <i>F</i>, with <i>F</i> set to zero for
negative <i>F</i>^2^. The threshold expression of <i>F</i>^2^ >
\s(<i>F</i>^2^) is used only for calculating <i>R</i>-factors(gt) etc. and is
not relevant to the choice of reflections for refinement. <i>R</i>-factors
based on <i>F</i>^2^ are statistically about twice as large as those based on
<i>F</i>, and <i>R</i>- factors based on ALL data will be even larger.
;
_reflns_number_total     4457
_reflns_number_gt     3114
_reflns_threshold_expression     I>2sigma(I)
_refine_ls_structure_factor_coef     Fsqd
_refine_ls_matrix_type     full
_refine_ls_R_factor_all     0.0559
_refine_ls_R_factor_gt     0.0310
_refine_ls_wR_factor_gt     0.0714
_refine_ls_wR_factor_ref     0.0836
_refine_ls_goodness_of_fit_ref     1.002
_refine_ls_restrained_S_all     1.002
_refine_ls_number_reflns     4457
_refine_ls_number_parameters     238
_refine_ls_number_restraints     1
_refine_ls_hydrogen_treatment     constr
_refine_ls_weighting_scheme     calc
_refine_ls_weighting_details
         'calc w=1/[\s^2^(Fo^2^)+(0.0395P)^2^+0.0630P] where P=(Fo^2^+2Fc^2^)/3'
_atom_sites_solution_hydrogens     geom
_atom_sites_solution_primary     direct
_atom_sites_solution_secondary     difmap
_refine_ls_shift/su_max     0.000
_refine_ls_shift/su_mean     0.000
_refine_diff_density_max     0.169
_refine_diff_density_min     -0.138
_refine_ls_extinction_method     'SHELXL97 (Sheldrick, 2008)'
_refine_ls_extinction_coef     0.0052(13)
_refine_ls_extinction_expression
                                  'Fc^*^=kFc[1+0.001xFc^2^\l^3^/sin(2\q)]^-1/4^'
_refine_ls_abs_structure_details     'Flack (1983), 2086 Friedel pairs'
_refine_ls_abs_structure_Flack     0.05(6)
loop_
    _atom_type_symbol
    _atom_type_description
    _atom_type_scat_dispersion_real
    _atom_type_scat_dispersion_imag
    _atom_type_scat_source
    'C' 'C' 0.0033 0.0016
                         'International Tables Vol C Tables 4.2.6.8 and 6.1.1.4'
    'H' 'H' 0.0000 0.0000
                         'International Tables Vol C Tables 4.2.6.8 and 6.1.1.4'
    'F' 'F' 0.0171 0.0103
                         'International Tables Vol C Tables 4.2.6.8 and 6.1.1.4'
    'N' 'N' 0.0061 0.0033
                         'International Tables Vol C Tables 4.2.6.8 and 6.1.1.4'
    'O' 'O' 0.0106 0.0060
                         'International Tables Vol C Tables 4.2.6.8 and 6.1.1.4'
    'S' 'S' 0.1246 0.1234
                         'International Tables Vol C Tables 4.2.6.8 and 6.1.1.4'
_computing_data_collection     'PROCESS-AUTO (Rigaku, 2006)'
_computing_cell_refinement     'PROCESS-AUTO (Rigaku, 2006)'
_computing_data_reduction     'CrystalStructure (Rigaku/MSC, 2007)'
_computing_structure_solution     'SHELXS97 (Sheldrick, 2008)'
_computing_structure_refinement     'SHELXL97 (Sheldrick, 2008)'
_computing_molecular_graphics     'ORTEP-3 for windows (Farrugia, 1997)'
_computing_publication_material     'WinGX (Farrugia, 1999)'
loop_
    _atom_site_type_symbol
    _atom_site_label
    _atom_site_fract_x
    _atom_site_fract_y
    _atom_site_fract_z
    _atom_site_U_iso_or_equiv
    _atom_site_adp_type
    _atom_site_calc_flag
    _atom_site_refinement_flags
    _atom_site_occupancy
    _atom_site_disorder_assembly
    _atom_site_disorder_group
    S S1 0.34071(5) 0.65560(6) 0.19254(4) 0.05870(14) Uani d . 1 . .
    O O1 0.37947(12) 0.66249(15) 0.33871(9) 0.0550(3) Uani d . 1 . .
    C C14 0.51158(17) 0.6533(2) 0.13267(13) 0.0496(4) Uani d . 1 . .
    O O2 0.2721(2) 0.52973(18) 0.17277(14) 0.0832(5) Uani d . 1 . .
    C C2 0.4586(2) 0.77398(17) 0.53214(15) 0.0481(4) Uani d . 1 . .
    H H2 0.4844 0.8619 0.5665 0.058 Uiso calc R 1 . .
    O O3 0.26443(18) 0.77282(18) 0.15090(14) 0.0788(5) Uani d . 1 . .
    N N1 0.3547(2) 0.71908(16) 0.72847(16) 0.0659(5) Uani d . 1 . .
    C C3 0.5921(2) 0.68346(16) 0.56744(16) 0.0533(5) Uani d . 1 . .
    H H3 0.5703 0.5965 0.5292 0.064 Uiso calc R 1 . .
    C C7 0.7277(2) 0.73680(18) 0.51511(18) 0.0568(5) Uani d . 1 . .
    C C4 0.6116(2) 0.6639(3) 0.70958(16) 0.0684(5) Uani d . 1 . .
    H H4A 0.6855 0.5963 0.7303 0.082 Uiso calc R 1 . .
    H H4B 0.6463 0.7460 0.7492 0.082 Uiso calc R 1 . .
    C C1 0.4245(2) 0.79152(17) 0.39340(16) 0.0507(4) Uani d . 1 . .
    H H1A 0.3462 0.8558 0.3764 0.061 Uiso calc R 1 . .
    H H1B 0.5105 0.8238 0.3571 0.061 Uiso calc R 1 . .
    C C15 0.5673(2) 0.7700(2) 0.08678(18) 0.0595(5) Uani d . 1 . .
    H H15 0.5152 0.8491 0.0888 0.071 Uiso calc R 1 . .
    C C6 0.3242(2) 0.7278(2) 0.59338(18) 0.0615(5) Uani d . 1 . .
    H H6A 0.2441 0.7895 0.5729 0.074 Uiso calc R 1 . .
    H H6B 0.2937 0.6414 0.5604 0.074 Uiso calc R 1 . .
    C C5 0.4712(3) 0.62325(19) 0.75996(19) 0.0737(7) Uani d . 1 . .
    H H5A 0.4409 0.5373 0.7260 0.088 Uiso calc R 1 . .
    H H5B 0.4878 0.6148 0.8500 0.088 Uiso calc R 1 . .
    C C8 0.7843(2) 0.6761(3) 0.41456(18) 0.0696(6) Uani d . 1 . .
    H H8 0.7424 0.5975 0.3828 0.083 Uiso calc R 1 . .
    C C19 0.5895(3) 0.5365(2) 0.12864(18) 0.0630(5) Uani d . 1 . .
    H H19 0.5529 0.4583 0.1595 0.076 Uiso calc R 1 . .
    C C9 0.9024(3) 0.7304(3) 0.3602(2) 0.0862(7) Uani d . 1 . .
    H H9 0.9399 0.6887 0.2931 0.103 Uiso calc R 1 . .
    C C17 0.7790(2) 0.6507(4) 0.03166(18) 0.0795(6) Uani d . 1 . .
    C C18 0.7223(3) 0.5368(3) 0.0783(2) 0.0792(7) Uani d . 1 . .
    H H18 0.7748 0.4580 0.0759 0.095 Uiso calc R 1 . .
    C C20 0.9241(3) 0.6477(6) -0.0255(3) 0.1361(12) Uani d . 1 . .
    H H20A 0.9107 0.6047 -0.1054 0.204 Uiso calc R 1 . .
    H H20B 0.9953 0.5998 0.0285 0.204 Uiso calc R 1 . .
    H H20C 0.9579 0.7369 -0.0357 0.204 Uiso calc R 1 . .
    F F1 1.07463(15) 0.9031(2) 0.35259(18) 0.1293(7) Uani d . 1 . .
    C C13 0.2204(3) 0.6809(4) 0.7843(2) 0.1021(10) Uani d . 1 . .
    H H13A 0.1910 0.5934 0.7567 0.153 Uiso calc R 1 . .
    H H13B 0.1435 0.7428 0.7590 0.153 Uiso calc R 1 . .
    H H13C 0.2392 0.6815 0.8737 0.153 Uiso calc R 1 . .
    C C12 0.7948(2) 0.8534(2) 0.5606(2) 0.0732(6) Uani d . 1 . .
    H H12 0.7603 0.8954 0.6288 0.088 Uiso calc R 1 . .
    C C10 0.9617(2) 0.8460(3) 0.4074(3) 0.0858(7) Uani d . 1 . .
    C C16 0.7006(3) 0.7662(3) 0.0384(2) 0.0751(7) Uani d . 1 . .
    H H16 0.7389 0.8444 0.0092 0.090 Uiso calc R 1 . .
    C C11 0.9115(3) 0.9079(3) 0.5067(3) 0.0885(7) Uani d . 1 . .
    H H11 0.9551 0.9859 0.5379 0.106 Uiso calc R 1 . .
loop_
    _atom_site_aniso_label
    _atom_site_aniso_U_11
    _atom_site_aniso_U_22
    _atom_site_aniso_U_33
    _atom_site_aniso_U_12
    _atom_site_aniso_U_13
    _atom_site_aniso_U_23
    S1 0.0645(3) 0.0783(3) 0.0327(2) -0.0102(3) 0.00190(16) 0.0008(3)
    O1 0.0736(7) 0.0586(6) 0.0328(5) -0.0118(8) 0.0056(5) 0.0006(7)
    C14 0.0649(9) 0.0540(9) 0.0294(7) -0.0033(11) 0.0024(6) 0.0024(9)
    O2 0.0960(12) 0.1015(12) 0.0521(9) -0.0489(10) 0.0078(8) -0.0117(8)
    C2 0.0602(10) 0.0463(9) 0.0372(9) -0.0004(8) 0.0026(7) -0.0028(7)
    O3 0.0729(10) 0.1132(13) 0.0492(9) 0.0227(9) 0.0005(7) 0.0127(9)
    N1 0.0924(13) 0.0687(10) 0.0391(9) -0.0094(9) 0.0187(8) -0.0068(7)
    C3 0.0747(11) 0.0445(11) 0.0392(9) 0.0079(9) -0.0017(8) -0.0071(7)
    C7 0.0597(11) 0.0611(11) 0.0475(11) 0.0165(9) -0.0053(9) -0.0066(9)
    C4 0.0977(13) 0.0628(10) 0.0419(9) 0.0124(14) -0.0073(9) 0.0007(11)
    C1 0.0588(10) 0.0501(10) 0.0429(10) -0.0019(8) 0.0036(8) 0.0031(7)
    C15 0.0787(14) 0.0583(11) 0.0409(10) -0.0056(10) 0.0027(9) 0.0054(9)
    C6 0.0715(13) 0.0689(11) 0.0452(11) -0.0076(10) 0.0106(9) -0.0042(8)
    C5 0.1250(19) 0.0585(15) 0.0376(10) -0.0056(12) 0.0081(11) 0.0020(8)
    C8 0.0716(12) 0.0842(15) 0.0506(11) 0.0210(13) -0.0051(9) -0.0139(12)
    C19 0.0824(15) 0.0587(12) 0.0467(12) -0.0019(11) 0.0004(10) -0.0012(9)
    C9 0.0689(14) 0.130(2) 0.0600(15) 0.0322(14) 0.0061(11) -0.0080(13)
    C17 0.0626(11) 0.1280(19) 0.0472(11) -0.0052(18) 0.0019(8) -0.0036(16)
    C18 0.0810(17) 0.0940(17) 0.0603(14) 0.0232(14) -0.0049(12) -0.0148(13)
    C20 0.0691(14) 0.253(4) 0.0883(19) -0.003(3) 0.0194(13) -0.009(3)
    F1 0.0667(8) 0.1822(18) 0.1440(16) 0.0034(10) 0.0364(9) 0.0170(13)
    C13 0.122(2) 0.131(3) 0.0591(14) -0.040(2) 0.0382(13) -0.0086(15)
    C12 0.0656(12) 0.0774(14) 0.0771(15) 0.0049(11) 0.0098(11) -0.0234(11)
    C10 0.0482(12) 0.118(2) 0.0909(19) 0.0140(13) 0.0073(12) 0.0047(16)
    C16 0.0785(16) 0.0988(18) 0.0482(13) -0.0271(14) 0.0079(11) 0.0101(12)
    C11 0.0601(13) 0.0933(17) 0.112(2) -0.0020(12) 0.0077(13) -0.0169(15)
_geom_special_details
;
All esds (except the esd in the dihedral angle between two l.s. planes) are
estimated using the full covariance matrix. The cell esds are taken into
account individually in the estimation of esds in distances, angles and
torsion angles; correlations between esds in cell parameters are only used
when they are defined by crystal symmetry. An approximate (isotropic)
treatment of cell esds is used for estimating esds involving l.s. planes.
;
loop_
    _geom_bond_atom_site_label_1
    _geom_bond_atom_site_label_2
    _geom_bond_site_symmetry_2
    _geom_bond_distance
    _geom_bond_publ_flag
    S1 O3 . 1.4219(18) ?
    S1 O2 . 1.4220(17) ?
    S1 O1 . 1.5796(10) ?
    S1 C14 . 1.7510(16) ?
    O1 C1 . 1.469(2) ?
    C14 C19 . 1.379(3) ?
    C14 C15 . 1.392(3) ?
    C2 C1 . 1.505(2) ?
    C2 C6 . 1.527(3) ?
    C2 C3 . 1.542(2) ?
    C2 H2 . 0.9800 ?
    N1 C5 . 1.454(3) ?
    N1 C6 . 1.456(2) ?
    N1 C13 . 1.474(3) ?
    C3 C7 . 1.513(3) ?
    C3 C4 . 1.535(2) ?
    C3 H3 . 0.9800 ?
    C7 C8 . 1.387(3) ?
    C7 C12 . 1.392(3) ?
    C4 C5 . 1.501(3) ?
    C4 H4A . 0.9700 ?
    C4 H4B . 0.9700 ?
    C1 H1A . 0.9700 ?
    C1 H1B . 0.9700 ?
    C15 C16 . 1.375(3) ?
    C15 H15 . 0.9300 ?
    C6 H6A . 0.9700 ?
    C6 H6B . 0.9700 ?
    C5 H5A . 0.9700 ?
    C5 H5B . 0.9700 ?
    C8 C9 . 1.392(3) ?
    C8 H8 . 0.9300 ?
    C19 C18 . 1.380(4) ?
    C19 H19 . 0.9300 ?
    C9 C10 . 1.362(4) ?
    C9 H9 . 0.9300 ?
    C17 C16 . 1.374(4) ?
    C17 C18 . 1.375(4) ?
    C17 C20 . 1.519(3) ?
    C18 H18 . 0.9300 ?
    C20 H20A . 0.9600 ?
    C20 H20B . 0.9600 ?
    C20 H20C . 0.9600 ?
    F1 C10 . 1.368(3) ?
    C13 H13A . 0.9600 ?
    C13 H13B . 0.9600 ?
    C13 H13C . 0.9600 ?
    C12 C11 . 1.380(3) ?
    C12 H12 . 0.9300 ?
    C10 C11 . 1.356(4) ?
    C16 H16 . 0.9300 ?
    C11 H11 . 0.9300 ?
loop_
    _geom_angle_atom_site_label_1
    _geom_angle_atom_site_label_2
    _geom_angle_atom_site_label_3
    _geom_angle_site_symmetry_1
    _geom_angle_site_symmetry_3
    _geom_angle
    _geom_angle_publ_flag
    O3 S1 O2 . . 119.85(9) ?
    O3 S1 O1 . . 109.40(9) ?
    O2 S1 O1 . . 103.91(9) ?
    O3 S1 C14 . . 108.92(10) ?
    O2 S1 C14 . . 109.32(12) ?
    O1 S1 C14 . . 104.29(6) ?
    C1 O1 S1 . . 117.67(11) ?
    C19 C14 C15 . . 120.08(17) ?
    C19 C14 S1 . . 120.46(16) ?
    C15 C14 S1 . . 119.45(17) ?
    C1 C2 C6 . . 111.55(15) ?
    C1 C2 C3 . . 113.27(14) ?
    C6 C2 C3 . . 111.54(15) ?
    C1 C2 H2 . . 106.7 ?
    C6 C2 H2 . . 106.7 ?
    C3 C2 H2 . . 106.7 ?
    C5 N1 C6 . . 109.66(15) ?
    C5 N1 C13 . . 110.76(19) ?
    C6 N1 C13 . . 109.76(18) ?
    C7 C3 C4 . . 113.49(15) ?
    C7 C3 C2 . . 110.99(14) ?
    C4 C3 C2 . . 109.40(15) ?
    C7 C3 H3 . . 107.6 ?
    C4 C3 H3 . . 107.6 ?
    C2 C3 H3 . . 107.6 ?
    C8 C7 C12 . . 117.4(2) ?
    C8 C7 C3 . . 121.21(18) ?
    C12 C7 C3 . . 121.27(18) ?
    C5 C4 C3 . . 112.10(16) ?
    C5 C4 H4A . . 109.2 ?
    C3 C4 H4A . . 109.2 ?
    C5 C4 H4B . . 109.2 ?
    C3 C4 H4B . . 109.2 ?
    H4A C4 H4B . . 107.9 ?
    O1 C1 C2 . . 108.42(13) ?
    O1 C1 H1A . . 110.0 ?
    C2 C1 H1A . . 110.0 ?
    O1 C1 H1B . . 110.0 ?
    C2 C1 H1B . . 110.0 ?
    H1A C1 H1B . . 108.4 ?
    C16 C15 C14 . . 118.8(2) ?
    C16 C15 H15 . . 120.6 ?
    C14 C15 H15 . . 120.6 ?
    N1 C6 C2 . . 111.50(16) ?
    N1 C6 H6A . . 109.3 ?
    C2 C6 H6A . . 109.3 ?
    N1 C6 H6B . . 109.3 ?
    C2 C6 H6B . . 109.3 ?
    H6A C6 H6B . . 108.0 ?
    N1 C5 C4 . . 111.70(17) ?
    N1 C5 H5A . . 109.3 ?
    C4 C5 H5A . . 109.3 ?
    N1 C5 H5B . . 109.3 ?
    C4 C5 H5B . . 109.3 ?
    H5A C5 H5B . . 107.9 ?
    C7 C8 C9 . . 121.4(2) ?
    C7 C8 H8 . . 119.3 ?
    C9 C8 H8 . . 119.3 ?
    C14 C19 C18 . . 119.3(2) ?
    C14 C19 H19 . . 120.4 ?
    C18 C19 H19 . . 120.4 ?
    C10 C9 C8 . . 118.5(2) ?
    C10 C9 H9 . . 120.8 ?
    C8 C9 H9 . . 120.8 ?
    C16 C17 C18 . . 117.99(19) ?
    C16 C17 C20 . . 121.4(3) ?
    C18 C17 C20 . . 120.6(4) ?
    C17 C18 C19 . . 121.7(2) ?
    C17 C18 H18 . . 119.2 ?
    C19 C18 H18 . . 119.2 ?
    C17 C20 H20A . . 109.5 ?
    C17 C20 H20B . . 109.5 ?
    H20A C20 H20B . . 109.5 ?
    C17 C20 H20C . . 109.5 ?
    H20A C20 H20C . . 109.5 ?
    H20B C20 H20C . . 109.5 ?
    N1 C13 H13A . . 109.5 ?
    N1 C13 H13B . . 109.5 ?
    H13A C13 H13B . . 109.5 ?
    N1 C13 H13C . . 109.5 ?
    H13A C13 H13C . . 109.5 ?
    H13B C13 H13C . . 109.5 ?
    C11 C12 C7 . . 121.4(2) ?
    C11 C12 H12 . . 119.3 ?
    C7 C12 H12 . . 119.3 ?
    C11 C10 C9 . . 122.2(2) ?
    C11 C10 F1 . . 118.5(3) ?
    C9 C10 F1 . . 119.3(3) ?
    C17 C16 C15 . . 122.2(2) ?
    C17 C16 H16 . . 118.9 ?
    C15 C16 H16 . . 118.9 ?
    C10 C11 C12 . . 119.1(2) ?
    C10 C11 H11 . . 120.4 ?
    C12 C11 H11 . . 120.4 ?
loop_
    _geom_torsion_atom_site_label_1
    _geom_torsion_atom_site_label_2
    _geom_torsion_atom_site_label_3
    _geom_torsion_atom_site_label_4
    _geom_torsion_site_symmetry_1
    _geom_torsion_site_symmetry_2
    _geom_torsion_site_symmetry_3
    _geom_torsion_site_symmetry_4
    _geom_torsion
    _geom_torsion_publ_flag
    O3 S1 O1 C1 . . . . -38.54(14) ?
    O2 S1 O1 C1 . . . . -167.66(14) ?
    C14 S1 O1 C1 . . . . 77.84(14) ?
    O3 S1 C14 C19 . . . . -161.67(15) ?
    O2 S1 C14 C19 . . . . -29.00(16) ?
    O1 S1 C14 C19 . . . . 81.61(16) ?
    O3 S1 C14 C15 . . . . 17.09(17) ?
    O2 S1 C14 C15 . . . . 149.76(15) ?
    O1 S1 C14 C15 . . . . -99.62(15) ?
    C1 C2 C3 C7 . . . . 57.92(18) ?
    C6 C2 C3 C7 . . . . -175.24(14) ?
    C1 C2 C3 C4 . . . . -176.09(16) ?
    C6 C2 C3 C4 . . . . -49.2(2) ?
    C4 C3 C7 C8 . . . . 129.5(2) ?
    C2 C3 C7 C8 . . . . -106.83(19) ?
    C4 C3 C7 C12 . . . . -54.7(2) ?
    C2 C3 C7 C12 . . . . 68.9(2) ?
    C7 C3 C4 C5 . . . . 174.59(17) ?
    C2 C3 C4 C5 . . . . 50.0(2) ?
    S1 O1 C1 C2 . . . . -178.87(11) ?
    C6 C2 C1 O1 . . . . -61.63(18) ?
    C3 C2 C1 O1 . . . . 65.21(18) ?
    C19 C14 C15 C16 . . . . -0.3(3) ?
    S1 C14 C15 C16 . . . . -179.04(15) ?
    C5 N1 C6 C2 . . . . -61.0(2) ?
    C13 N1 C6 C2 . . . . 177.1(2) ?
    C1 C2 C6 N1 . . . . -176.31(15) ?
    C3 C2 C6 N1 . . . . 55.9(2) ?
    C6 N1 C5 C4 . . . . 61.7(2) ?
    C13 N1 C5 C4 . . . . -177.04(18) ?
    C3 C4 C5 N1 . . . . -57.2(2) ?
    C12 C7 C8 C9 . . . . -0.8(3) ?
    C3 C7 C8 C9 . . . . 175.15(18) ?
    C15 C14 C19 C18 . . . . -0.3(3) ?
    S1 C14 C19 C18 . . . . 178.51(16) ?
    C7 C8 C9 C10 . . . . -0.4(3) ?
    C16 C17 C18 C19 . . . . 1.1(3) ?
    C20 C17 C18 C19 . . . . -178.8(2) ?
    C14 C19 C18 C17 . . . . -0.2(3) ?
    C8 C7 C12 C11 . . . . 1.1(3) ?
    C3 C7 C12 C11 . . . . -174.8(2) ?
    C8 C9 C10 C11 . . . . 1.3(4) ?
    C8 C9 C10 F1 . . . . -177.8(2) ?
    C18 C17 C16 C15 . . . . -1.7(3) ?
    C20 C17 C16 C15 . . . . 178.3(2) ?
    C14 C15 C16 C17 . . . . 1.3(3) ?
    C9 C10 C11 C12 . . . . -1.1(4) ?
    F1 C10 C11 C12 . . . . 178.1(2) ?
    C7 C12 C11 C10 . . . . -0.2(4) ?
