# Supplementary material for: [(3R,4S)-4-(4-Fluoro­phen­yl)-1-methyl­piperidin-3-yl]methyl 4-methyl­benzene­sulfonate
Source: Acta Crystallogr Sect E Struct Rep Online. 2010 Sep 30;66(Pt 10):o2660. doi: 10.1107/S1600536810038249 (PMC2983192; doi:10.1107/S1600536810038249)
Supplement: Supplementary file 2 [file e-66-o2660-Isup2.hkl]

#
# h,k,l, Fc-squared, Fo-squared, sigma(Fo-squared) and status flag
#
data_I
_shelx_title ' zc-5-1 in P 21'
_shelx_refln_list_code          4
_shelx_F_calc_maximum      129.79
_exptl_crystal_F_000       400.00
_reflns_d_resolution_high  0.7715
 
loop_
 _symmetry_equiv_pos_as_xyz
 'x, y, z'
 '-x, y+1/2, -z'
 
_cell_length_a     9.1590
_cell_length_b    10.0764
_cell_length_c    10.7644
_cell_angle_alpha  90.000
_cell_angle_beta   95.718
_cell_angle_gamma  90.000
 
_shelx_F_squared_multiplier     1.000
 
loop_
 _refln_index_h
 _refln_index_k
 _refln_index_l
 _refln_F_squared_calc
 _refln_F_squared_meas
 _refln_F_squared_sigma
 _refln_observed_status
   0 -12   0        0.99       -0.08      2.13 o
   1 -12   0        0.46        0.35      1.55 o
   2 -12   0        2.71        0.25      1.59 o
   3 -12   0        4.99        0.08      2.04 o
   4 -12   0        0.87        0.90      1.80 o
   1 -11   0        1.56        0.18      0.91 o
   2 -11   0        4.61        4.03      1.50 o
   3 -11   0        0.44        0.20      1.02 o
   4 -11   0        4.73        4.35      1.36 o
   5 -11   0       13.39       14.87      1.90 o
   6 -11   0        4.39        1.39      1.47 o
   0 -10   0       62.11       56.17      1.63 o
   1 -10   0       20.96       18.79      1.39 o
   2 -10   0        7.43        5.13      1.29 o
   3 -10   0        5.15        3.94      1.87 o
   4 -10   0        1.81        1.18      1.00 o
   5 -10   0        9.06       11.01      1.35 o
   6 -10   0        0.96        0.31      1.00 o
   7 -10   0        2.26        0.00      2.13 o
   1  -9   0        3.13        3.99      0.54 o
   2  -9   0        4.22        4.82      0.95 o
   3  -9   0        2.37        2.16      1.03 o
   4  -9   0        9.23        8.15      1.09 o
   5  -9   0       10.11       12.16      2.49 o
   6  -9   0        0.21        0.35      0.88 o
   7  -9   0        0.26        0.07      0.76 o
   0  -8   0      423.47      424.19      5.67 o
   1  -8   0      171.32      168.46      1.98 o
   2  -8   0        2.34        2.04      1.01 o
   3  -8   0        8.29       10.82      1.19 o
   4  -8   0       17.94       20.05      1.17 o
   5  -8   0       24.34       19.36      1.25 o
   6  -8   0       10.59       10.47      1.56 o
   7  -8   0        0.34        0.02      0.62 o
   8  -8   0        0.09       -0.16      2.13 o
   1  -7   0       86.01       89.50      1.27 o
   2  -7   0       32.13       29.59      0.56 o
   3  -7   0       21.44       22.38      1.21 o
   4  -7   0       44.28       45.77      1.31 o
   5  -7   0       10.41        7.86      0.95 o
   6  -7   0        3.00        1.90      1.10 o
   7  -7   0        0.81        0.43      0.17 o
   8  -7   0        0.63        0.00      2.29 o
   0  -6   0      241.07      242.18      3.47 o
   1  -6   0      328.24      322.87      2.71 o
   2  -6   0      143.11      145.28      1.45 o
   3  -6   0       72.66       71.78      1.52 o
   4  -6   0       32.88       32.09      1.05 o
   5  -6   0       74.65       73.42      2.32 o
   6  -6   0       52.10       54.12      1.03 o
   7  -6   0       33.93       31.47      1.40 o
   8  -6   0        2.19        1.77      0.39 o
   9  -6   0        3.01        1.94      0.78 o
   1  -5   0        7.82        8.53      0.39 o
   2  -5   0      314.99      333.28      5.34 o
   3  -5   0       82.27       84.84      2.07 o
   4  -5   0      287.54      292.72      2.29 o
   5  -5   0      202.94      192.95      1.84 o
   6  -5   0       17.70       17.58      0.67 o
   7  -5   0       19.25       16.63      0.61 o
   8  -5   0        3.63        4.44      0.36 o
   9  -5   0        0.70        0.33      0.69 o
  10  -5   0        0.57        0.47      0.84 o
   0  -4   0      871.23      873.00     10.25 o
   1  -4   0       90.59       91.86      0.97 o
   2  -4   0      367.19      364.23      2.73 o
   3  -4   0      193.14      193.33      1.93 o
   4  -4   0      486.34      468.94      3.21 o
   5  -4   0       41.07       39.32      0.96 o
   6  -4   0       90.97       92.22      1.19 o
   7  -4   0      424.29      416.19      3.70 o
   8  -4   0        5.59        6.03      0.55 o
   9  -4   0        9.43       10.69      1.55 o
  10  -4   0        1.56        0.20      1.09 o
  11  -4   0        2.28        0.70      1.15 o
   1  -3   0      282.46      245.33      1.91 o
   2  -3   0      697.86      691.34      4.80 o
   3  -3   0       30.20       29.63      0.71 o
   4  -3   0      185.08      182.94      2.79 o
   5  -3   0      370.20      370.49      4.67 o
   6  -3   0       71.63       70.43      1.68 o
   7  -3   0       71.69       74.26      3.39 o
   8  -3   0       16.56       16.03      0.80 o
   9  -3   0        8.44        7.57      0.45 o
  10  -3   0        5.85        7.27      1.52 o
  11  -3   0        1.76        0.63      1.44 o
   0  -2   0    16786.41    15273.34    138.67 o
   1  -2   0     5315.62     5172.76     73.81 o
   2  -2   0      752.24      717.81      8.55 o
   3  -2   0      386.24      353.65      6.14 o
   4  -2   0      117.16      113.87      1.79 o
   5  -2   0       44.21       46.34      1.25 o
   6  -2   0       77.34       75.22      1.69 o
   7  -2   0       56.10       56.00      2.37 o
   8  -2   0       42.34       42.87      1.29 o
   9  -2   0       17.71       20.80      1.14 o
  10  -2   0        2.10        2.94      1.80 o
  11  -2   0        0.74        0.08      1.80 o
   1  -1   0      108.81      109.05      2.00 o
   2  -1   0     2812.49     2858.78     25.49 o
   3  -1   0      195.52      198.85      2.57 o
   4  -1   0      182.97      182.59      2.65 o
   5  -1   0      544.17      575.35      9.74 o
   6  -1   0        5.99        6.89      0.55 o
   7  -1   0       66.89       67.02      1.25 o
   8  -1   0       44.60       44.73      1.49 o
   9  -1   0       38.04       38.04      1.30 o
  10  -1   0        1.44        1.93      1.06 o
  11  -1   0       14.14       17.17      2.78 o
   2   0   0      612.16      632.76      5.95 o
   3   0   0     1167.10     1229.83     11.61 o
   4   0   0       35.06       43.10      1.16 o
   5   0   0      116.85      120.49      1.88 o
   6   0   0      253.01      270.86      3.76 o
   7   0   0      144.14      145.99      2.35 o
   8   0   0       12.67       12.90      0.94 o
   9   0   0        3.61        7.11      1.01 o
  10   0   0        0.20       -0.28      1.07 o
  11   0   0        0.36       -0.41      2.21 o
   1   1   0      106.68      106.88      1.80 o
   2   1   0     2831.83     2885.68     25.79 o
   3   1   0      197.02      203.28      3.01 o
   4   1   0      181.41      181.79      2.57 o
   5   1   0      544.98      573.36      6.32 o
   6   1   0        5.62        7.48      1.07 o
   7   1   0       66.57       65.77      3.35 o
   8   1   0       44.79       45.15      1.51 o
   9   1   0       38.15       39.85      1.53 o
  10   1   0        1.37        1.29      1.35 o
  11   1   0       14.37       16.51      2.04 o
   0   2   0    16845.71    15686.63    550.71 o
   1   2   0     5323.75     5196.08     87.94 o
   2   2   0      752.77      710.40      7.26 o
   3   2   0      389.96      358.92      4.11 o
   4   2   0      117.37      117.30      2.13 o
   5   2   0       44.43       47.32      1.39 o
   6   2   0       76.67       73.91      2.29 o
   7   2   0       56.32       57.80      2.49 o
   8   2   0       42.53       46.03      2.08 o
   9   2   0       18.22       20.64      1.41 o
  10   2   0        2.23        2.48      1.16 o
  11   2   0        0.73       -0.32      1.04 o
   1   3   0      289.81      251.92      1.91 o
   2   3   0      706.46      697.84      7.78 o
   3   3   0       29.75       28.01      1.13 o
   4   3   0      183.05      180.96      2.99 o
   5   3   0      372.49      372.72      4.82 o
   6   3   0       72.36       68.83      1.91 o
   7   3   0       72.31       70.17      2.57 o
   8   3   0       17.08       16.68      1.45 o
   9   3   0        8.59        6.59      1.81 o
  10   3   0        5.98        9.31      1.54 o
  11   3   0        1.77        1.10      1.59 o
   0   4   0      882.98      875.79      8.54 o
   1   4   0       92.96       93.25      1.39 o
   2   4   0      371.28      371.20      3.10 o
   3   4   0      201.83      203.64      2.95 o
   4   4   0      491.35      473.21      5.78 o
   5   4   0       41.87       41.60      1.61 o
   6   4   0       90.61       89.90      4.62 o
   7   4   0      424.38      417.09      6.15 o
   8   4   0        5.66        6.60      1.42 o
   9   4   0        9.55       11.39      1.58 o
  10   4   0        1.41       -0.09      1.27 o
  11   4   0        2.25        1.82      1.45 o
   1   5   0        7.62        9.02      0.39 o
   2   5   0      314.84      329.14      2.98 o
   3   5   0       81.76       89.99      1.96 o
   4   5   0      290.91      292.15      4.22 o
   5   5   0      205.67      202.62      4.17 o
   6   5   0       18.05       19.44      1.69 o
   7   5   0       20.15       17.98      1.81 o
   8   5   0        4.07        4.27      1.53 o
   9   5   0        0.74       -0.03      1.76 o
  10   5   0        0.62        1.41      1.48 o
   0   6   0      245.21      242.78      3.52 o
   1   6   0      326.35      319.97      2.75 o
   2   6   0      145.75      146.26      2.57 o
   3   6   0       76.36       75.56      1.90 o
   4   6   0       34.19       32.53      1.65 o
   5   6   0       74.56       76.11      2.71 o
   6   6   0       52.33       57.54      2.62 o
   7   6   0       34.55       33.90      2.45 o
   8   6   0        2.19        2.75      1.53 o
   9   6   0        2.82        2.19      1.92 o
  10   6   0        2.84        5.31      2.91 o
   1   7   0       85.16       84.52      1.15 o
   2   7   0       31.34       28.28      0.85 o
   3   7   0       21.16       22.00      1.45 o
   4   7   0       45.59       46.34      2.70 o
   5   7   0       11.35       10.34      1.59 o
   6   7   0        2.87        2.60      1.47 o
   7   7   0        0.70        0.74      1.45 o
   8   7   0        0.76        0.91      1.55 o
   9   7   0        0.68       -0.16      3.11 o
   0   8   0      422.79      417.31      5.81 o
   1   8   0      171.40      162.48      1.93 o
   2   8   0        2.42        2.52      0.39 o
   3   8   0        8.40       10.28      1.75 o
   4   8   0       18.69       23.24      1.69 o
   5   8   0       23.98       20.13      2.10 o
   6   8   0       10.35        7.80      5.72 o
   7   8   0        0.41        0.08      1.68 o
   8   8   0        0.09        0.08      1.45 o
   9   8   0        0.34        0.25      1.78 o
   1   9   0        3.30        3.35      0.64 o
   2   9   0        3.86        4.57      0.48 o
   3   9   0        2.32        2.45      2.06 o
   4   9   0        9.09        4.57      3.72 o
   5   9   0        9.71       14.63      2.25 o
   6   9   0        0.19        0.04      1.56 o
   7   9   0        0.25        0.12      1.56 o
   8   9   0        2.23        0.01      1.61 o
   0  10   0       62.25       55.35      2.94 o
   1  10   0       21.20       19.95      0.79 o
   2  10   0        7.24        7.84      2.13 o
   3  10   0        4.85        7.66      1.48 o
   4  10   0        1.90        0.03      1.43 o
   5  10   0        8.99        4.48      3.84 o
   6  10   0        0.87       -0.01      2.05 o
   7  10   0        2.26       -0.08      1.76 o
   1  11   0        1.41        0.65      0.67 o
   2  11   0        4.43        2.32      3.27 o
   3  11   0        0.43        0.87      1.36 o
   4  11   0        4.77        6.23      2.28 o
   5  11   0       13.33       13.75      2.22 o
   6  11   0        4.37       -0.05      1.96 o
   1  12   0        0.46        0.23      0.97 o
   2  12   0        2.70        0.88      2.53 o
   3  12   0        4.97        2.48      3.27 o
   4  12   0        0.87        1.46      1.72 o
   0 -13   1        1.05       -0.16      2.53 o
  -4 -12   1        0.13        0.04      1.36 o
  -3 -12   1        1.48        0.27      1.51 o
  -2 -12   1        3.25        1.68      1.76 o
  -1 -12   1        2.01        0.93      1.02 o
   0 -12   1        0.78       -0.21      0.75 o
   1 -12   1        6.30       -0.54      1.69 o
   2 -12   1       12.80       14.50      2.33 o
   3 -12   1        7.26       -0.17      1.73 o
   4 -12   1        0.39        0.53      1.51 o
  -6 -11   1        4.13        1.44      1.41 o
  -5 -11   1        1.97        1.30      1.35 o
  -4 -11   1        0.73        0.68      1.24 o
  -3 -11   1        2.66        1.63      1.26 o
  -2 -11   1        1.20        2.17      1.15 o
  -1 -11   1        9.46        9.67      2.79 o
   0 -11   1        6.91        6.75      1.92 o
   1 -11   1        0.44        0.19      0.80 o
   2 -11   1        0.32        0.36      1.72 o
   3 -11   1        1.24        0.46      1.76 o
   4 -11   1        0.52        0.60      1.31 o
   5 -11   1        2.48        0.82      1.39 o
  -7 -10   1        0.00        0.11      1.02 o
  -6 -10   1        4.81        1.59      1.59 o
  -5 -10   1       30.83       32.57      1.79 o
  -4 -10   1        1.65        1.19      1.40 o
  -3 -10   1       21.00       19.92      1.55 o
  -2 -10   1       40.47       44.17      1.73 o
  -1 -10   1       30.44       29.53      2.09 o
   0 -10   1       13.14       11.04      1.04 o
   1 -10   1       28.48       30.39      2.03 o
   2 -10   1       18.74       21.42      1.27 o
   3 -10   1        1.13        0.22      1.20 o
   4 -10   1        4.58        4.63      1.40 o
   5 -10   1        9.06       11.36      1.89 o
   6 -10   1        5.95        2.86      1.14 o
  -8  -9   1        2.23        0.00      2.13 o
  -7  -9   1        1.89        0.95      1.02 o
  -6  -9   1        0.34        0.18      1.27 o
  -5  -9   1        5.26        4.49      1.19 o
  -4  -9   1       18.21       20.96      3.23 o
  -3  -9   1       64.52       64.00      2.80 o
  -2  -9   1       16.63       19.57      2.13 o
  -1  -9   1       30.23       32.00      1.45 o
   0  -9   1      122.20      113.52      2.23 o
   1  -9   1       55.42       53.77      1.87 o
   2  -9   1        0.09       -0.09      0.36 o
   3  -9   1        0.80        1.25      1.11 o
   4  -9   1        3.49        1.91      1.21 o
   5  -9   1       14.76       15.51      3.02 o
   6  -9   1       15.66       18.80      1.96 o
  -9  -8   1        0.20        0.08      2.70 o
  -8  -8   1        1.41        0.08      3.27 o
  -7  -8   1        0.10        0.20      0.82 o
  -6  -8   1       23.51       27.22      1.78 o
  -5  -8   1       63.81       61.44      1.88 o
  -4  -8   1       80.00       79.59      2.44 o
  -3  -8   1       65.52       72.22      1.75 o
  -2  -8   1      247.54      241.60      3.23 o
  -1  -8   1       82.59       79.60      1.82 o
   0  -8   1       55.94       53.78      1.62 o
   1  -8   1      134.80      134.99      1.74 o
   2  -8   1        7.98        8.22      0.55 o
   3  -8   1       12.84       15.00      0.99 o
   4  -8   1       21.57       18.84      1.17 o
   5  -8   1       13.28       14.23      1.26 o
   6  -8   1        4.11        5.80      0.90 o
  -9  -7   1        0.91        0.00      2.78 o
  -8  -7   1        0.55        0.04      0.70 o
  -7  -7   1       14.27       13.77      1.11 o
  -6  -7   1       22.03       21.67      1.22 o
  -5  -7   1       28.81       33.62      2.13 o
  -4  -7   1      141.16      138.57      2.69 o
  -3  -7   1      178.03      173.07      2.53 o
  -2  -7   1       30.93       34.39      1.39 o
  -1  -7   1      117.36      113.59      1.83 o
   0  -7   1      359.37      363.41      4.17 o
   1  -7   1      199.55      199.62      2.12 o
   2  -7   1       46.51       47.65      0.95 o
   3  -7   1       47.35       45.47      0.80 o
   4  -7   1        6.01        5.23      0.34 o
   5  -7   1       51.72       52.87      1.20 o
   6  -7   1       33.40       32.97      0.69 o
   7  -7   1       15.02       14.99      0.49 o
 -10  -6   1        3.72        5.56      3.11 o
  -9  -6   1        0.61        2.45      2.45 o
  -8  -6   1        4.93        6.02      1.21 o
  -7  -6   1       16.90       15.72      0.90 o
  -6  -6   1       51.43       58.25      2.04 o
  -5  -6   1      498.22      492.46      6.28 o
  -4  -6   1       36.46       36.36      1.52 o
  -3  -6   1      115.23      115.77      1.97 o
  -2  -6   1      489.65      486.77      4.80 o
  -1  -6   1      314.24      322.88      3.41 o
   0  -6   1       91.79       93.69      1.17 o
   1  -6   1      124.27      130.73      1.49 o
   2  -6   1      382.66      412.42      3.57 o
   3  -6   1       51.87       54.50      1.31 o
   4  -6   1       33.15       30.92      0.64 o
   5  -6   1       16.86       16.16      0.47 o
   6  -6   1        0.64        0.36      0.34 o
   7  -6   1       18.31       20.87      0.94 o
   8  -6   1        1.57        1.55      0.75 o
   9  -6   1        2.15        0.41      0.69 o
 -10  -5   1       19.65       20.41      1.28 o
  -9  -5   1       16.40       17.80      0.79 o
  -8  -5   1        0.02        0.25      0.41 o
  -7  -5   1      178.47      173.19      1.90 o
  -6  -5   1      192.34      196.58      1.88 o
  -5  -5   1      100.24       94.53      1.04 o
  -4  -5   1      125.75      123.58      2.74 o
  -3  -5   1       98.22       89.83      1.76 o
  -2  -5   1      220.63      232.48      2.57 o
  -1  -5   1      206.31      225.49      2.45 o
   0  -5   1       29.72       25.69      0.58 o
   1  -5   1      187.36      189.38      1.85 o
   2  -5   1      103.36      103.39      1.21 o
   3  -5   1      386.90      404.00      3.41 o
   4  -5   1      185.66      191.11      1.67 o
   5  -5   1       17.74       17.87      0.63 o
   6  -5   1      198.12      197.88      2.87 o
   7  -5   1        4.10        3.66      1.10 o
   8  -5   1        0.83        0.55      0.72 o
   9  -5   1        4.34        1.90      1.76 o
  10  -5   1        2.42        0.92      0.95 o
 -11  -4   1        3.95        3.50      1.18 o
 -10  -4   1        4.44        3.30      1.15 o
  -9  -4   1        3.74        3.72      0.87 o
  -8  -4   1       15.97       18.74      1.35 o
  -7  -4   1        4.14        3.77      1.31 o
  -6  -4   1      252.78      249.31      4.02 o
  -5  -4   1      350.86      349.70      4.36 o
  -4  -4   1      228.63      235.18      2.15 o
  -3  -4   1      357.76      357.88      4.21 o
  -2  -4   1      147.61      145.17      1.88 o
  -1  -4   1      113.60      100.43      1.36 o
   0  -4   1      371.48      360.79      4.36 o
   1  -4   1      525.60      535.75      4.59 o
   2  -4   1     1029.95     1135.49      7.79 o
   3  -4   1     1296.41     1405.02     12.58 o
   4  -4   1       59.89       53.46      0.78 o
   5  -4   1      158.28      150.59      1.35 o
   6  -4   1       10.32        9.44      0.57 o
   7  -4   1       38.70       38.28      1.47 o
   8  -4   1       28.89       27.74      1.24 o
   9  -4   1       14.31       13.81      1.18 o
  10  -4   1        7.23        3.53      3.39 o
  11  -4   1        2.17        1.24      1.35 o
 -11  -3   1        1.38        1.31      2.86 o
 -10  -3   1       16.23       15.04      2.29 o
  -9  -3   1       32.48       32.74      2.14 o
  -8  -3   1        8.81        8.82      1.84 o
  -7  -3   1      210.59      201.07      4.05 o
  -6  -3   1      371.64      381.01      5.05 o
  -5  -3   1        6.71        6.31      0.94 o
  -4  -3   1       20.16       18.10      1.19 o
  -3  -3   1       92.25      101.26      6.34 o
  -2  -3   1      422.03      436.82      6.71 o
  -1  -3   1       31.54       32.14      0.88 o
   0  -3   1      413.70      408.05      3.51 o
   1  -3   1      106.91       99.41      1.06 o
   2  -3   1      983.16     1006.11      6.82 o
   3  -3   1      673.73      692.90      5.21 o
   4  -3   1      471.31      467.43      3.15 o
   5  -3   1        9.21        7.76      0.57 o
   6  -3   1       49.51       48.82      1.43 o
   7  -3   1       98.02       94.30      2.58 o
   8  -3   1        7.48        6.60      1.30 o
   9  -3   1        9.14        8.09      1.44 o
  10  -3   1        1.07        1.69      1.13 o
  11  -3   1        1.25        0.42      1.54 o
 -11  -2   1        2.13        2.04      2.04 o
 -10  -2   1        0.53        0.53      0.78 o
  -9  -2   1       19.36       20.19      1.17 o
  -8  -2   1       16.19       17.15      2.98 o
  -7  -2   1       88.67       88.24      2.38 o
  -6  -2   1       31.31       32.02      1.25 o
  -5  -2   1      696.08      685.90      7.44 o
  -4  -2   1      392.74      395.27      4.40 o
  -3  -2   1        8.99        9.52      0.51 o
  -2  -2   1      814.76      769.95      7.02 o
  -1  -2   1     1026.26      957.34     24.78 o
   0  -2   1     3492.13     3447.81     30.43 o
   1  -2   1     1262.48     1298.97     16.69 o
   2  -2   1     2911.89     3029.27     30.79 o
   3  -2   1      252.11      258.70      3.30 o
   4  -2   1       61.13       56.83      1.08 o
   5  -2   1      110.19       99.12      1.26 o
   6  -2   1       52.41       53.66      1.27 o
   7  -2   1      108.37      101.72      1.57 o
   8  -2   1       14.35       13.00      0.56 o
   9  -2   1        2.74        2.71      1.13 o
  10  -2   1        4.39        3.59      1.30 o
  11  -2   1        1.87        0.37      1.57 o
 -11  -1   1        2.07       -0.49      2.13 o
 -10  -1   1        3.82        5.98      2.08 o
  -9  -1   1        1.33        0.82      0.73 o
  -8  -1   1       14.30       13.27      0.95 o
  -7  -1   1        3.93        4.60      1.06 o
  -6  -1   1      162.33      159.46      2.59 o
  -5  -1   1       61.13       63.00      1.72 o
  -4  -1   1       21.17       17.65      0.88 o
  -3  -1   1     1453.45     1490.08     13.86 o
  -2  -1   1      637.45      591.27      5.58 o
  -1  -1   1       48.36       46.44      0.71 o
   1  -1   1      878.42      893.17     16.53 o
   2  -1   1     2209.06     2261.94     20.13 o
   3  -1   1      142.26      134.82      2.05 o
   4  -1   1       15.35       17.71      0.45 o
   5  -1   1      105.61      108.51      1.54 o
   6  -1   1       18.62       19.77      1.31 o
   7  -1   1       54.41       51.85      1.09 o
   8  -1   1        5.11        5.90      0.85 o
   9  -1   1       10.95       13.20      0.95 o
  10  -1   1        2.50        2.86      1.88 o
  11  -1   1        1.11        0.38      1.44 o
 -11   0   1       13.11       15.26      3.15 o
 -10   0   1        5.13        5.44      1.08 o
  -9   0   1        0.24       -0.32      0.79 o
  -8   0   1        5.61        4.86      0.81 o
  -7   0   1        0.79        0.96      0.65 o
  -6   0   1      151.38      157.18      2.89 o
  -5   0   1      346.31      337.29      4.14 o
  -4   0   1     1686.56     1752.04     16.79 o
  -3   0   1       55.84       53.86      1.16 o
  -2   0   1     2974.54     2924.37     25.95 o
   1   0   1     1298.77     1288.83     35.79 o
   2   0   1        6.05        4.79      0.33 o
   3   0   1        0.62        1.23      0.37 o
   4   0   1       44.86       38.15      1.39 o
   5   0   1        4.48        4.01      1.39 o
   6   0   1        0.01        0.43      0.45 o
   7   0   1       52.53       55.61      1.51 o
   8   0   1        7.91        8.37      0.90 o
   9   0   1        0.38        0.46      0.61 o
  10   0   1        0.00       -0.15      0.61 o
  11   0   1        4.67       -0.41      2.37 o
 -11   1   1        2.00        1.26      1.15 o
 -10   1   1        3.86        6.54      2.04 o
  -9   1   1        1.13        1.21      0.99 o
  -8   1   1       14.01       12.52      1.22 o
  -7   1   1        3.34        3.36      0.77 o
  -6   1   1      157.16      154.45      2.06 o
  -5   1   1       60.88       66.45      1.76 o
  -4   1   1       23.19       19.30      1.12 o
  -3   1   1     1458.45     1516.87     16.52 o
  -2   1   1      638.39      597.78      6.44 o
  -1   1   1       45.10       43.05      0.65 o
   1   1   1      873.05      879.09      9.81 o
   2   1   1     2179.09     2213.66     19.95 o
   3   1   1      133.19      130.78      1.83 o
   4   1   1       14.87       17.23      0.75 o
   5   1   1      106.17      110.52      1.92 o
   6   1   1       19.40       20.04      0.99 o
   7   1   1       55.32       54.28      2.78 o
   8   1   1        5.23        4.25      0.88 o
   9   1   1       10.89       13.09      1.88 o
  10   1   1        2.63        0.88      1.43 o
  11   1   1        1.05        0.33      2.45 o
 -11   2   1        2.20        3.45      1.36 o
 -10   2   1        0.52        1.51      1.19 o
  -9   2   1       19.33       21.62      1.97 o
  -8   2   1       15.00       16.93      1.49 o
  -7   2   1       88.53       91.04      2.22 o
  -6   2   1       32.26       32.94      1.15 o
  -5   2   1      694.61      693.70      6.18 o
  -4   2   1      388.37      398.53      3.78 o
  -3   2   1        8.90        9.48      0.64 o
  -2   2   1      822.79      782.05     11.48 o
  -1   2   1     1028.80      964.70     14.86 o
   0   2   1     3475.59     3437.80     21.47 o
   1   2   1     1249.99     1286.24      8.15 o
   2   2   1     2917.42     3029.99     22.54 o
   3   2   1      252.55      262.94      3.23 o
   4   2   1       56.47       56.65      1.34 o
   5   2   1      107.70       97.45      2.01 o
   6   2   1       52.62       57.39      2.82 o
   7   2   1      107.15      100.53      2.18 o
   8   2   1       13.90       14.27      1.61 o
   9   2   1        2.75        1.06      1.72 o
  10   2   1        4.34        1.49      2.33 o
  11   2   1        1.88        0.61      1.06 o
 -11   3   1        1.40        1.25      1.96 o
 -10   3   1       15.79       18.48      4.41 o
  -9   3   1       32.51       35.04      1.92 o
  -8   3   1        8.65        7.95      1.79 o
  -7   3   1      207.38      199.60      3.98 o
  -6   3   1      370.07      385.99      5.61 o
  -5   3   1        6.58        6.43      1.06 o
  -4   3   1       19.44       19.86      2.29 o
  -3   3   1       87.03       93.12      2.86 o
  -2   3   1      423.51      435.41      4.80 o
  -1   3   1       32.36       29.97      0.68 o
   0   3   1      402.52      402.54      3.42 o
   1   3   1      107.32      101.31      1.08 o
   2   3   1      975.51     1001.21      6.82 o
   3   3   1      659.15      668.53      7.18 o
   4   3   1      470.01      459.40      7.53 o
   5   3   1        8.92        9.35      1.04 o
   6   3   1       49.86       51.48      1.80 o
   7   3   1       99.06       98.72      2.74 o
   8   3   1        7.16        7.33      1.38 o
   9   3   1        9.48       10.34      1.92 o
  10   3   1        1.16        1.25      2.49 o
  11   3   1        1.24        0.99      1.55 o
 -11   4   1        4.02        1.99      2.33 o
 -10   4   1        4.47        4.48      1.63 o
  -9   4   1        3.93        3.06      1.51 o
  -8   4   1       15.54       15.87      1.65 o
  -7   4   1        4.30        4.68      1.49 o
  -6   4   1      253.12      253.99      4.61 o
  -5   4   1      346.37      342.90      5.48 o
  -4   4   1      229.13      237.03      3.47 o
  -3   4   1      357.05      363.96      4.73 o
  -2   4   1      146.58      146.65      2.47 o
  -1   4   1      110.70       97.83      1.30 o
   0   4   1      369.80      359.92      2.84 o
   1   4   1      514.35      527.78      3.88 o
   2   4   1     1032.54     1142.76     13.08 o
   3   4   1     1297.40     1379.68     14.12 o
   4   4   1       57.13       53.56      1.83 o
   5   4   1      158.59      149.30      2.72 o
   6   4   1       10.34       10.92      3.60 o
   7   4   1       38.82       38.78      2.08 o
   8   4   1       27.90       27.55      1.71 o
   9   4   1       14.18       17.57      2.08 o
  10   4   1        7.21        3.54      5.03 o
  11   4   1        2.08        0.71      1.45 o
 -10   5   1       19.59       22.78      2.18 o
  -9   5   1       16.52       18.84      1.95 o
  -8   5   1        0.02        0.88      1.31 o
  -7   5   1      178.19      175.13     10.55 o
  -6   5   1      192.53      200.99      3.89 o
  -5   5   1       99.65       95.35      3.97 o
  -4   5   1      121.40      117.36      3.47 o
  -3   5   1       94.11       85.03      1.91 o
  -2   5   1      220.65      232.46      3.23 o
  -1   5   1      206.78      219.61      2.19 o
   0   5   1       29.90       25.46      0.80 o
   1   5   1      185.22      192.74      1.82 o
   2   5   1      101.85      101.82      1.64 o
   3   5   1      386.99      407.82      5.15 o
   4   5   1      186.56      191.77      3.35 o
   5   5   1       17.98       18.95      1.64 o
   6   5   1      197.06      205.44      4.82 o
   7   5   1        4.30        4.95      1.47 o
   8   5   1        0.93        2.60      1.73 o
   9   5   1        4.01        3.69      1.47 o
  10   5   1        2.30        1.25      1.49 o
 -10   6   1        3.64        4.07      1.95 o
  -9   6   1        0.59       -0.28      1.59 o
  -8   6   1        4.95        3.79      3.96 o
  -7   6   1       17.32       22.01      1.83 o
  -6   6   1       50.77       56.67      2.34 o
  -5   6   1      498.70      494.80      6.97 o
  -4   6   1       36.47       37.47      1.67 o
  -3   6   1      115.05      114.85      2.34 o
  -2   6   1      488.23      479.08      5.83 o
  -1   6   1      312.08      318.81      2.99 o
   0   6   1       90.59       91.67      1.14 o
   1   6   1      124.58      128.78      1.62 o
   2   6   1      384.42      412.40      3.36 o
   3   6   1       51.91       54.90      0.95 o
   4   6   1       32.29       31.64      1.56 o
   5   6   1       15.85       17.25      1.59 o
   6   6   1        0.60        0.44      1.59 o
   7   6   1       17.96       21.64      1.85 o
   8   6   1        1.73        2.11      1.51 o
   9   6   1        2.10        1.58      1.51 o
  10   6   1        0.49        1.73      1.73 o
 -10   7   1        3.20        2.37      2.45 o
  -9   7   1        0.98        2.70      3.51 o
  -8   7   1        0.59        1.67      1.55 o
  -7   7   1       14.80       15.83      1.90 o
  -6   7   1       22.17       26.06      1.96 o
  -5   7   1       28.85       32.10      1.96 o
  -4   7   1      138.91      140.48      3.06 o
  -3   7   1      176.28      174.58      3.20 o
  -2   7   1       30.62       30.37      1.60 o
  -1   7   1      119.15      112.97      1.46 o
   0   7   1      359.64      362.86      3.25 o
   1   7   1      199.42      198.21      2.51 o
   2   7   1       46.69       47.46      1.01 o
   3   7   1       48.05       45.73      1.13 o
   4   7   1        6.18        5.50      1.33 o
   5   7   1       51.42       53.76      3.07 o
   6   7   1       33.74       34.63      2.01 o
   7   7   1       14.74       16.97      2.13 o
   8   7   1        2.00        2.15      1.85 o
   9   7   1        2.19        4.28      2.44 o
  -9   8   1        0.20       -0.51      1.83 o
  -8   8   1        1.35       -0.03      1.45 o
  -7   8   1        0.11       -0.01      1.86 o
  -6   8   1       23.62       26.72      2.45 o
  -5   8   1       64.28       66.24      3.84 o
  -4   8   1       80.09       80.15      2.86 o
  -3   8   1       66.28       75.34      3.52 o
  -2   8   1      249.55      250.93      4.00 o
  -1   8   1       83.31       81.22      1.51 o
   0   8   1       55.73       52.08      1.44 o
   1   8   1      133.99      132.55      1.73 o
   2   8   1        8.37        7.73      0.69 o
   3   8   1       12.60       15.46      1.43 o
   4   8   1       20.78       19.93      3.64 o
   5   8   1       12.85       14.69      2.33 o
   6   8   1        4.13        3.94      3.19 o
   7   8   1        0.49        0.37      1.92 o
   8   8   1        0.56        1.12      1.77 o
   9   8   1        1.59        1.41      1.94 o
  -8   9   1        2.25        0.04      1.66 o
  -7   9   1        1.88        0.00      1.76 o
  -6   9   1        0.42       -0.04      1.47 o
  -5   9   1        5.34        3.15      3.02 o
  -4   9   1       18.27       19.42      2.13 o
  -3   9   1       64.08       64.27      2.56 o
  -2   9   1       16.53       16.68      1.47 o
  -1   9   1       30.65       31.02      1.02 o
   0   9   1      122.69      116.10      1.63 o
   1   9   1       55.56       51.09      1.40 o
   2   9   1        0.11        0.31      0.36 o
   3   9   1        0.76        1.15      1.35 o
   4   9   1        3.37        1.38      1.43 o
   5   9   1       14.90       16.50      2.31 o
   6   9   1       15.89       22.68      2.56 o
   7   9   1        4.42        1.67      2.18 o
   8   9   1        1.04        0.04      1.66 o
  -7  10   1        0.00        0.05      1.76 o
  -6  10   1        4.93        0.08      1.85 o
  -5  10   1       31.26       37.17      2.41 o
  -4  10   1        1.72        0.58      1.49 o
  -3  10   1       21.40       23.22      2.19 o
  -2  10   1       41.59       42.12      2.75 o
  -1  10   1       31.08       29.57      0.82 o
   0  10   1       12.97        9.76      1.79 o
   1  10   1       28.31       29.79      0.91 o
   2  10   1       18.90       22.69      0.72 o
   3  10   1        1.10        0.86      1.24 o
   4  10   1        4.53        2.39      2.53 o
   5  10   1        8.88        6.94      4.78 o
   6  10   1        6.00        0.10      2.27 o
   7  10   1        0.04        0.05      2.05 o
  -6  11   1        4.06        0.08      2.01 o
  -5  11   1        1.93        1.23      1.77 o
  -4  11   1        0.67        0.28      2.39 o
  -3  11   1        2.83        1.99      1.44 o
  -2  11   1        1.22        1.27      1.68 o
  -1  11   1        9.62       12.47      1.28 o
   0  11   1        6.99        6.83      1.84 o
   1  11   1        0.42        0.38      0.50 o
   2  11   1        0.37       -0.38      1.02 o
   3  11   1        1.25        0.19      1.38 o
   4  11   1        0.54        0.65      2.08 o
   5  11   1        2.57       -0.31      1.72 o
   6  11   1       10.03       10.10      7.40 o
  -4  12   1        0.14        2.44      2.45 o
  -3  12   1        1.54        0.33      1.52 o
  -2  12   1        3.42        0.11      1.27 o
  -1  12   1        2.09        0.54      1.10 o
   0  12   1        0.75        0.08      2.13 o
   1  12   1        6.37       -0.08      1.72 o
   2  12   1       12.88       13.32      2.94 o
   3  12   1        7.29        3.14      4.54 o
   4  12   1        0.44        0.54      2.22 o
   0  13   1        1.06       -0.25      2.29 o
  -4 -12   2        2.69       -0.15      1.26 o
  -3 -12   2        1.30        1.12      1.47 o
  -2 -12   2        6.97        3.33      2.41 o
  -1 -12   2       11.55       14.05      3.27 o
   0 -12   2        5.48        7.28      4.29 o
   1 -12   2        0.69        0.00      2.29 o
   2 -12   2        0.51        0.16      4.25 o
   3 -12   2        2.47        0.41      2.45 o
   4 -12   2        1.88        4.82      5.64 o
  -6 -11   2        1.52        0.74      1.35 o
  -5 -11   2        0.42        0.08      1.30 o
  -4 -11   2        1.55        1.24      1.30 o
  -3 -11   2        5.85        5.05      1.71 o
  -2 -11   2        3.74        1.70      1.35 o
  -1 -11   2        0.39        0.46      0.94 o
   0 -11   2        3.32        2.42      1.59 o
   1 -11   2        9.95        9.44      5.11 o
   2 -11   2        1.94       -0.33      2.53 o
   3 -11   2        0.31        0.00      3.84 o
   4 -11   2        0.28        1.39      2.94 o
   5 -11   2        0.28       -0.08      2.78 o
  -7 -10   2        2.45        1.33      1.26 o
  -6 -10   2        0.56        0.52      1.19 o
  -5 -10   2        2.86        1.65      1.51 o
  -4 -10   2       28.28       29.59      1.76 o
  -3 -10   2       31.24       26.90      1.72 o
  -2 -10   2       32.38       35.82      1.90 o
  -1 -10   2       21.36       22.21      1.46 o
   0 -10   2        6.66        6.49      1.10 o
   1 -10   2        4.37        4.95      1.27 o
   2 -10   2        1.10        0.60      1.02 o
   3 -10   2        5.55        6.09      0.49 o
   4 -10   2        2.52        1.80      2.62 o
   5 -10   2        0.08       -1.14      4.33 o
   6 -10   2        0.68        0.90      2.94 o
  -8  -9   2        0.35        0.29      1.41 o
  -7  -9   2        0.06       -0.21      1.13 o
  -6  -9   2        1.45        1.48      1.31 o
  -5  -9   2       11.83       11.84      1.47 o
  -4  -9   2       18.31       14.99      1.50 o
  -3  -9   2       13.45       12.36      1.44 o
  -2  -9   2       18.27       20.32      1.80 o
  -1  -9   2        0.05        0.06      0.91 o
   0  -9   2       74.36       76.34      2.36 o
   1  -9   2       73.25       70.08      1.53 o
   2  -9   2        4.64        5.13      0.91 o
   3  -9   2        6.20        6.32      0.58 o
   4  -9   2        0.87        0.87      0.56 o
   5  -9   2        0.84        1.47      2.45 o
   6  -9   2        1.64        1.47      2.53 o
  -9  -8   2        3.72        0.00      2.86 o
  -8  -8   2        7.60        7.42      4.37 o
  -7  -8   2        4.73       -0.03      1.07 o
  -6  -8   2        4.40        2.01      1.80 o
  -5  -8   2        6.37        5.69      1.24 o
  -4  -8   2       25.70       26.28      2.29 o
  -3  -8   2      229.97      220.99      4.99 o
  -2  -8   2      121.10      114.41      3.52 o
  -1  -8   2       11.61       12.78      1.31 o
   0  -8   2       10.66       12.03      1.97 o
   1  -8   2        5.14        6.50      0.74 o
   2  -8   2        1.13        0.84      0.57 o
   3  -8   2       15.14       15.66      0.68 o
   4  -8   2        4.01        1.33      0.96 o
   5  -8   2        2.19        2.94      0.34 o
   6  -8   2        2.94        3.81      0.37 o
  -9  -7   2        0.22        0.00      2.37 o
  -8  -7   2        4.35        0.00      1.03 o
  -7  -7   2        2.98       -0.07      1.37 o
  -6  -7   2       11.31       13.75      1.65 o
  -5  -7   2       76.78       76.44      2.39 o
  -4  -7   2       55.73       57.36      2.14 o
  -3  -7   2        2.59        3.39      1.04 o
  -2  -7   2        6.23        6.26      1.02 o
  -1  -7   2        6.07        6.55      1.12 o
   0  -7   2       35.51       32.07      1.08 o
   1  -7   2       47.95       50.04      1.29 o
   2  -7   2       27.21       28.41      1.55 o
   3  -7   2       14.21       14.43      0.65 o
   4  -7   2       12.20       13.05      0.58 o
   5  -7   2        2.95        1.13      0.40 o
   6  -7   2       16.19       14.61      0.71 o
   7  -7   2        2.13        1.70      0.68 o
   8  -7   2        6.04        5.04      0.66 o
 -10  -6   2        7.17        5.31      5.23 o
  -9  -6   2        2.06        1.92      2.57 o
  -8  -6   2        0.94        0.38      0.32 o
  -7  -6   2       10.93       12.21      1.22 o
  -6  -6   2        9.08        9.60      1.19 o
  -5  -6   2       17.58       18.22      1.29 o
  -4  -6   2      119.55      118.64      2.62 o
  -3  -6   2      116.87      115.49      2.25 o
  -2  -6   2       36.22       40.03      1.33 o
  -1  -6   2       63.75       72.78      1.80 o
   0  -6   2      193.77      201.34      2.48 o
   1  -6   2      128.36      140.73      2.63 o
   2  -6   2        2.74        3.76      0.65 o
   3  -6   2       47.50       49.66      1.24 o
   4  -6   2       14.04       11.00      1.31 o
   5  -6   2       36.84       38.61      0.84 o
   6  -6   2        9.05       10.68      0.69 o
   7  -6   2       20.56       19.98      2.08 o
   8  -6   2        0.95        0.55      0.72 o
   9  -6   2        0.24        0.25      0.75 o
 -10  -5   2        8.47        8.00      1.06 o
  -9  -5   2       12.13       12.64      1.32 o
  -8  -5   2       60.02       58.66      1.53 o
  -7  -5   2       10.26       11.20      0.56 o
  -6  -5   2      200.05      193.54      2.17 o
  -5  -5   2       50.62       49.85      0.70 o
  -4  -5   2       76.71       76.61      1.78 o
  -3  -5   2       47.50       48.56      1.90 o
  -2  -5   2       31.76       35.42      1.18 o
  -1  -5   2       50.97       50.80      1.31 o
   0  -5   2      125.30      124.49      2.19 o
   1  -5   2      598.20      633.73      5.87 o
   2  -5   2      107.78      112.43      1.43 o
   3  -5   2      140.37      162.19      3.36 o
   4  -5   2       27.60       25.73      0.94 o
   5  -5   2        1.53        2.54      0.54 o
   6  -5   2        4.00        2.75      0.87 o
   7  -5   2      122.39      122.98      2.20 o
   8  -5   2       28.65       24.63      1.41 o
   9  -5   2        3.66        1.47      1.39 o
  10  -5   2        2.55        1.35      1.43 o
 -11  -4   2        3.04        3.89      1.27 o
 -10  -4   2       44.37       48.50      3.43 o
  -9  -4   2       16.54       18.01      1.43 o
  -8  -4   2       11.85       12.31      1.27 o
  -7  -4   2       47.02       48.81      3.07 o
  -6  -4   2       96.27       91.69      2.09 o
  -5  -4   2       94.63       91.57      1.56 o
  -4  -4   2       34.43       33.07      1.02 o
  -3  -4   2      115.40      107.03      2.78 o
  -2  -4   2      210.20      212.15      3.04 o
  -1  -4   2      467.67      472.65      5.21 o
   0  -4   2      490.69      467.95      5.10 o
   1  -4   2     1240.66     1333.27     24.24 o
   2  -4   2       37.40       31.29      0.97 o
   3  -4   2      194.92      199.87      2.67 o
   4  -4   2       77.99       79.74      1.57 o
   5  -4   2       84.05       79.34      1.29 o
   6  -4   2       45.24       41.37      1.25 o
   7  -4   2       29.11       30.79      1.24 o
   8  -4   2       15.21       16.66      2.37 o
   9  -4   2        0.71        0.49      0.95 o
  10  -4   2        2.55        1.08      1.30 o
 -11  -3   2       11.05       12.42      2.04 o
 -10  -3   2        1.81       -0.33      2.29 o
  -9  -3   2        9.41        8.59      1.37 o
  -8  -3   2       82.07       80.88      2.18 o
  -7  -3   2        7.51        7.02      1.06 o
  -6  -3   2      239.22      229.78      3.36 o
  -5  -3   2      205.33      192.47      3.03 o
  -4  -3   2      134.51      144.99      2.12 o
  -3  -3   2      393.74      385.22      4.20 o
  -2  -3   2      186.49      203.24      2.25 o
  -1  -3   2      139.04      130.12      3.19 o
   0  -3   2      165.97      168.08      2.25 o
   1  -3   2      527.91      493.46      9.66 o
   2  -3   2     1337.46     1437.94     23.84 o
   3  -3   2      437.03      478.03      5.39 o
   4  -3   2       29.88       24.52      0.94 o
   5  -3   2        7.10        6.31      0.64 o
   6  -3   2       22.64       21.69      1.27 o
   7  -3   2       43.11       43.47      2.17 o
   8  -3   2       59.73       58.18      1.79 o
   9  -3   2        0.48        0.81      1.01 o
  10  -3   2       11.84       10.76      1.42 o
  11  -3   2        0.19        2.45      3.27 o
 -11  -2   2       12.08       11.11      1.86 o
 -10  -2   2        7.31        8.39      0.99 o
  -9  -2   2       30.92       33.20      2.09 o
  -8  -2   2      137.36      129.68      3.64 o
  -7  -2   2      142.93      145.04      2.72 o
  -6  -2   2      122.55      114.55      2.16 o
  -5  -2   2       29.81       28.01      1.01 o
  -4  -2   2     1678.51     1824.21     34.40 o
  -3  -2   2      240.71      240.61      2.77 o
  -2  -2   2      328.29      339.41      3.49 o
  -1  -2   2     2025.33     1986.62     31.35 o
   0  -2   2     2153.25     2151.92     19.27 o
   1  -2   2      707.02      722.46      7.01 o
   2  -2   2      353.51      372.19      4.50 o
   3  -2   2       69.04       65.08      1.24 o
   4  -2   2        8.10       10.73      1.06 o
   5  -2   2       37.05       34.84      0.96 o
   6  -2   2       98.53       91.17      1.88 o
   7  -2   2       25.79       23.45      1.30 o
   8  -2   2       45.31       44.68      1.73 o
   9  -2   2        2.15        3.05      1.21 o
  10  -2   2        0.28       -0.16      1.16 o
  11  -2   2        3.30       -0.03      1.75 o
 -11  -1   2        3.10        1.92      1.07 o
 -10  -1   2        1.14        1.50      0.95 o
  -9  -1   2        2.69        4.50      1.30 o
  -8  -1   2       23.62       25.33      1.56 o
  -7  -1   2        7.35       10.03      1.43 o
  -6  -1   2      318.30      332.32      5.40 o
  -5  -1   2       83.63       76.98      1.58 o
  -4  -1   2      570.07      601.44      6.48 o
  -3  -1   2       63.64       56.50      1.33 o
  -2  -1   2     1660.17     1623.27     14.75 o
  -1  -1   2      628.90      638.88      6.00 o
   0  -1   2     3061.40     3116.38     38.39 o
   1  -1   2    16024.32    16309.62    212.81 o
   2  -1   2      893.81      872.45      8.26 o
   3  -1   2      990.27      974.87      9.64 o
   4  -1   2        5.23        5.27      0.90 o
   5  -1   2      107.56       96.73      4.13 o
   6  -1   2        4.92        7.02      0.98 o
   7  -1   2        8.45        9.03      1.16 o
   8  -1   2       14.43       15.82      1.50 o
   9  -1   2       10.62       14.51      1.56 o
  10  -1   2        4.15        2.28      2.49 o
  11  -1   2        0.99       -0.67      1.44 o
 -11   0   2        1.14        0.73      1.14 o
 -10   0   2       26.01       30.45      2.19 o
  -9   0   2       24.63       22.43      1.43 o
  -8   0   2      105.07      109.55      4.05 o
  -7   0   2      198.79      193.34      4.74 o
  -6   0   2      350.93      361.66      4.68 o
  -5   0   2      137.22      153.00      5.36 o
  -4   0   2     3084.08     3476.61     33.17 o
  -3   0   2     3214.39     3190.70     29.30 o
  -2   0   2      486.13      503.54      5.01 o
  -1   0   2     1276.02     1316.18     14.71 o
   0   0   2       97.44       92.59      2.74 o
   1   0   2      952.48     1001.73      9.36 o
   2   0   2      238.92      246.59      3.44 o
   3   0   2      169.91      168.17      1.98 o
   4   0   2      101.21       98.53      1.51 o
   5   0   2       60.65       65.25      1.31 o
   6   0   2      110.34      112.55      1.73 o
   7   0   2        0.18       -0.16      0.65 o
   8   0   2        0.27        0.38      0.56 o
   9   0   2       33.42       34.50      1.31 o
  10   0   2        1.39        0.20      1.39 o
  11   0   2        1.41       -0.25      1.59 o
 -11   1   2        3.04        1.96      1.39 o
 -10   1   2        1.15        0.60      1.18 o
  -9   1   2        2.72        3.51      0.96 o
  -8   1   2       23.20       23.63      1.33 o
  -7   1   2        7.25       11.36      1.55 o
  -6   1   2      323.45      333.78      4.68 o
  -5   1   2       81.57       76.17      1.68 o
  -4   1   2      571.86      600.08      6.69 o
  -3   1   2       61.01       55.08      1.16 o
  -2   1   2     1666.01     1624.39     14.79 o
  -1   1   2      629.79      637.43     21.21 o
   0   1   2     3050.93     3129.64     27.73 o
   1   1   2    16050.30    16172.69    227.56 o
   2   1   2      883.61      860.02     11.73 o
   3   1   2      986.04      959.17     19.60 o
   4   1   2        6.79        7.42      0.64 o
   5   1   2      107.70       97.63      1.86 o
   6   1   2        5.34        7.44      1.00 o
   7   1   2        7.64        8.92      1.13 o
   8   1   2       14.77       17.63      2.29 o
   9   1   2       10.86       10.89      1.45 o
  10   1   2        4.13        1.92      2.66 o
  11   1   2        1.02        0.82      2.53 o
 -11   2   2       12.04       14.06      1.79 o
 -10   2   2        7.17       10.64      1.56 o
  -9   2   2       30.63       33.33      3.39 o
  -8   2   2      138.23      131.46      2.26 o
  -7   2   2      145.01      142.61      2.35 o
  -6   2   2      122.89      116.94      1.83 o
  -5   2   2       30.28       30.31      1.03 o
  -4   2   2     1695.00     1852.94     21.76 o
  -3   2   2      243.28      241.69      2.79 o
  -2   2   2      326.76      334.94      6.96 o
  -1   2   2     2016.04     1964.74     56.10 o
   0   2   2     2134.90     2138.97     19.35 o
   1   2   2      709.92      723.88      7.01 o
   2   2   2      350.51      376.47      4.36 o
   3   2   2       71.66       67.06      1.58 o
   4   2   2        8.04       10.35      0.82 o
   5   2   2       35.25       34.44      1.39 o
   6   2   2       99.46       94.58      2.70 o
   7   2   2       26.02       25.68      1.79 o
   8   2   2       44.85       44.47      1.62 o
   9   2   2        2.47        0.86      1.35 o
  10   2   2        0.30       -0.21      0.95 o
  11   2   2        3.25        3.60      2.78 o
 -11   3   2       11.06       12.69      1.88 o
 -10   3   2        1.86       -0.15      2.19 o
  -9   3   2        9.43       12.82      1.65 o
  -8   3   2       81.47       87.20      3.47 o
  -7   3   2        7.57        7.18      1.77 o
  -6   3   2      240.70      235.61      2.86 o
  -5   3   2      211.66      202.74      2.33 o
  -4   3   2      134.95      147.63      1.84 o
  -3   3   2      393.35      391.60      4.06 o
  -2   3   2      192.91      206.27      3.30 o
  -1   3   2      139.24      132.56      1.45 o
   0   3   2      170.81      171.96      1.71 o
   1   3   2      533.05      502.74      3.68 o
   2   3   2     1342.79     1458.21      9.80 o
   3   3   2      444.29      476.78      4.32 o
   4   3   2       30.06       27.44      1.16 o
   5   3   2        7.20        7.66      0.94 o
   6   3   2       22.83       22.62      2.29 o
   7   3   2       42.57       43.98      1.76 o
   8   3   2       58.98       56.01      4.62 o
   9   3   2        0.44        0.06      1.09 o
  10   3   2       12.09       11.53      1.80 o
  11   3   2        0.16       -0.26      1.69 o
 -11   4   2        3.04        3.15      1.82 o
 -10   4   2       44.47       49.15      4.25 o
  -9   4   2       16.74       22.76      2.44 o
  -8   4   2       12.37       14.86      1.75 o
  -7   4   2       48.71       52.37      2.55 o
  -6   4   2       96.91       92.16      2.56 o
  -5   4   2       96.70       96.85      2.31 o
  -4   4   2       37.41       35.44      1.45 o
  -3   4   2      117.18      109.42      2.30 o
  -2   4   2      209.81      210.59      2.92 o
  -1   4   2      469.53      481.12      6.96 o
   0   4   2      492.17      466.69      3.96 o
   1   4   2     1241.72     1339.91      9.24 o
   2   4   2       37.90       31.66      0.67 o
   3   4   2      194.88      197.83      1.86 o
   4   4   2       78.43       78.72      2.17 o
   5   4   2       83.29       83.22      2.65 o
   6   4   2       45.38       44.43      2.05 o
   7   4   2       29.04       33.94      2.54 o
   8   4   2       15.97       19.89      1.61 o
   9   4   2        0.55        0.86      1.32 o
  10   4   2        2.50        0.89      1.31 o
 -10   5   2        8.40        9.75      2.01 o
  -9   5   2       11.80       11.78      1.94 o
  -8   5   2       60.09       65.24      4.17 o
  -7   5   2       10.32       12.96      2.49 o
  -6   5   2      200.22      199.78      4.26 o
  -5   5   2       49.64       49.67      1.99 o
  -4   5   2       77.33       79.38      2.05 o
  -3   5   2       50.46       51.78      1.56 o
  -2   5   2       33.35       38.40      1.43 o
  -1   5   2       50.60       49.23      0.98 o
   0   5   2      126.51      127.95      1.67 o
   1   5   2      611.64      661.15      4.94 o
   2   5   2      108.54      115.53      1.29 o
   3   5   2      142.00      166.11      1.78 o
   4   5   2       29.11       28.38      1.39 o
   5   5   2        1.53        2.72      1.14 o
   6   5   2        3.98        2.57      1.25 o
   7   5   2      121.04      122.87      3.92 o
   8   5   2       28.62       26.97      2.49 o
   9   5   2        3.59        4.65      1.48 o
  10   5   2        2.43        0.51      1.69 o
 -10   6   2        7.46        8.59      2.10 o
  -9   6   2        2.17        1.69      1.78 o
  -8   6   2        0.92        1.07      1.98 o
  -7   6   2       11.45       14.87      1.80 o
  -6   6   2        9.26        8.95      1.70 o
  -5   6   2       17.11       16.26      1.73 o
  -4   6   2      120.61      119.77      2.66 o
  -3   6   2      116.80      113.60      2.39 o
  -2   6   2       35.78       35.85      1.65 o
  -1   6   2       64.01       72.53      1.16 o
   0   6   2      195.31      206.33      2.31 o
   1   6   2      128.15      141.78      1.56 o
   2   6   2        2.14        3.07      0.51 o
   3   6   2       49.14       51.81      0.99 o
   4   6   2       13.87       11.29      1.30 o
   5   6   2       36.74       37.29      1.78 o
   6   6   2        8.51        9.87      1.57 o
   7   6   2       20.36       20.75      1.90 o
   8   6   2        1.10        1.63      1.48 o
   9   6   2        0.31        1.26      2.34 o
  10   6   2        0.90        1.14      2.13 o
  -9   7   2        0.17        0.13      2.06 o
  -8   7   2        4.33        2.71      2.13 o
  -7   7   2        2.95        1.94      1.76 o
  -6   7   2       11.25       14.87      1.85 o
  -5   7   2       76.37       72.82      2.46 o
  -4   7   2       55.18       58.83      2.19 o
  -3   7   2        2.39        3.99      1.26 o
  -2   7   2        6.46        7.62      1.12 o
  -1   7   2        6.17        6.25      0.50 o
   0   7   2       35.53       31.90      0.96 o
   1   7   2       48.99       51.81      1.05 o
   2   7   2       27.71       29.19      0.86 o
   3   7   2       14.55       14.88      0.61 o
   4   7   2       11.99       12.92      3.64 o
   5   7   2        2.93        2.25      1.33 o
   6   7   2       15.75       15.73      1.76 o
   7   7   2        2.16        2.28      1.55 o
   8   7   2        6.12        6.48      2.31 o
   9   7   2        0.65       -0.30      1.60 o
  -9   8   2        3.78        1.63      2.04 o
  -8   8   2        7.73        7.46      6.09 o
  -7   8   2        4.86        3.18      3.11 o
  -6   8   2        4.39        4.69      1.96 o
  -5   8   2        6.38        5.65      1.93 o
  -4   8   2       25.21       28.44      1.92 o
  -3   8   2      230.62      227.25      4.47 o
  -2   8   2      120.21      116.55      3.00 o
  -1   8   2       10.53       11.72      0.56 o
   0   8   2       11.02       11.34      1.36 o
   1   8   2        5.11        5.87      0.68 o
   2   8   2        0.98        0.73      0.62 o
   3   8   2       14.60       15.31      0.63 o
   4   8   2        3.97        2.33      1.28 o
   5   8   2        2.17        3.66      1.50 o
   6   8   2        2.92        2.29      2.33 o
   7   8   2        2.05        1.71      1.92 o
   8   8   2        1.28        3.12      1.88 o
   9   8   2        0.21        2.37      5.23 o
  -8   9   2        0.36        0.10      2.28 o
  -7   9   2        0.05       -0.74      1.73 o
  -6   9   2        1.58        0.28      1.70 o
  -5   9   2       12.14       14.98      1.90 o
  -4   9   2       18.17       14.99      1.83 o
  -3   9   2       13.53       13.38      1.67 o
  -2   9   2       17.23       20.86      1.51 o
  -1   9   2        0.05        0.44      0.34 o
   0   9   2       73.81       72.95      1.35 o
   1   9   2       72.54       66.91      1.63 o
   2   9   2        4.79        5.78      0.61 o
   3   9   2        5.98        5.75      1.10 o
   4   9   2        0.99        0.60      1.71 o
   5   9   2        0.88        0.42      1.86 o
   6   9   2        1.60        0.20      2.04 o
   7   9   2        0.43       -0.16      1.68 o
   8   9   2        1.02        0.62      1.96 o
  -7  10   2        2.49        0.49      2.02 o
  -6  10   2        0.57        0.00      1.70 o
  -5  10   2        2.78        0.89      1.72 o
  -4  10   2       28.18       29.47      2.10 o
  -3  10   2       31.72       32.61      1.96 o
  -2  10   2       32.13       31.55      3.11 o
  -1  10   2       20.52       20.26      0.49 o
   0  10   2        6.29        7.55      0.61 o
   1  10   2        4.42        3.79      1.28 o
   2  10   2        1.24        1.00      0.75 o
   3  10   2        5.47        7.13      0.91 o
   4  10   2        2.56        1.27      1.96 o
   5  10   2        0.11       -0.67      1.85 o
   6  10   2        0.67        1.32      1.86 o
   7  10   2        0.22       -0.10      1.87 o
  -6  11   2        1.56        0.09      2.43 o
  -5  11   2        0.47        1.24      1.67 o
  -4  11   2        1.51        0.45      2.02 o
  -3  11   2        5.65        3.61      1.98 o
  -2  11   2        3.50        2.50      2.53 o
  -1  11   2        0.37       -0.39      0.98 o
   0  11   2        3.31        1.79      0.51 o
   1  11   2       10.01       10.49      0.93 o
   2  11   2        2.01        1.18      1.27 o
   3  11   2        0.27        0.09      1.22 o
   4  11   2        0.24        1.24      2.17 o
   5  11   2        0.30        0.14      1.60 o
  -4  12   2        2.69        0.84      1.78 o
  -3  12   2        1.37        0.96      1.50 o
  -2  12   2        6.95        2.77      3.84 o
  -1  12   2       11.42       15.33      8.22 o
   0  12   2        5.37        8.92      1.23 o
   1  12   2        0.69        0.00      1.72 o
   2  12   2        0.51       -0.16      1.31 o
   3  12   2        2.51       -0.16      1.39 o
   4  12   2        1.90        3.71      2.58 o
  -4 -12   3        0.21        0.33      1.34 o
  -3 -12   3        1.16        0.57      1.39 o
  -2 -12   3        2.64        2.51      2.00 o
  -1 -12   3        1.99        1.93      1.32 o
   0 -12   3        0.06       -0.03      1.36 o
   1 -12   3        0.14        0.00      2.62 o
   2 -12   3        0.36        0.33      2.78 o
   3 -12   3        1.03       -0.25      3.02 o
  -6 -11   3        0.94        1.50      1.43 o
  -5 -11   3        1.78        0.29      1.39 o
  -4 -11   3        1.86        0.00      1.33 o
  -3 -11   3        1.72        0.69      1.63 o
  -2 -11   3        5.16        2.63      1.43 o
  -1 -11   3        9.03        3.91      3.64 o
   0 -11   3        3.32        5.07      3.15 o
   1 -11   3        0.36        0.11      0.84 o
   2 -11   3        3.60        3.35      1.96 o
   3 -11   3        2.83        4.25      2.94 o
   4 -11   3        0.11        2.70      4.66 o
   5 -11   3        2.47        2.53      3.35 o
  -7 -10   3        1.33        0.60      1.35 o
  -6 -10   3        2.29        1.62      1.47 o
  -5 -10   3        0.28        1.42      1.39 o
  -4 -10   3        0.79        0.42      1.27 o
  -3 -10   3       13.04       12.97      1.92 o
  -2 -10   3       22.55       23.38      1.65 o
  -1 -10   3        1.01        1.23      1.44 o
   0 -10   3        8.00        8.79      1.25 o
   1 -10   3       21.87       21.90      1.75 o
   2 -10   3        9.74       10.52      1.35 o
   3 -10   3        8.22        8.25      1.20 o
   4 -10   3        3.41        2.70      2.70 o
   5 -10   3        2.21        2.78      2.86 o
   6 -10   3        3.22        0.98      4.74 o
  -8  -9   3        1.36       -0.03      1.20 o
  -7  -9   3        8.98        8.87      5.44 o
  -6  -9   3       10.81       11.35      1.53 o
  -5  -9   3        2.21        1.48      1.43 o
  -4  -9   3       26.10       29.33      2.09 o
  -3  -9   3       20.15       19.41      1.61 o
  -2  -9   3       26.55       28.71      1.63 o
  -1  -9   3       11.81       11.77      1.73 o
   0  -9   3        3.89        2.13      1.02 o
   1  -9   3       37.40       37.16      1.50 o
   2  -9   3       17.51       17.83      1.63 o
   3  -9   3        8.42        6.97      0.85 o
   4  -9   3        2.87        0.99      1.92 o
   5  -9   3        2.82        3.40      0.65 o
   6  -9   3        2.20        4.01      2.62 o
   7  -9   3        1.39       -0.08      2.62 o
  -9  -8   3        5.30        0.08      3.02 o
  -8  -8   3        6.21        6.09      4.09 o
  -7  -8   3        0.53       -0.08      1.50 o
  -6  -8   3        8.47        3.13      3.35 o
  -5  -8   3       31.47       33.26      1.72 o
  -4  -8   3        0.03       -0.24      1.07 o
  -3  -8   3       13.79       13.58      1.44 o
  -2  -8   3       50.53       50.66      1.81 o
  -1  -8   3       13.06       13.57      1.27 o
   0  -8   3       63.49       63.15      1.88 o
   1  -8   3      100.85      105.30      3.23 o
   2  -8   3       30.29       34.74      1.39 o
   3  -8   3       13.84       13.35      2.53 o
   4  -8   3        5.03        1.08      1.31 o
   5  -8   3       13.59        9.69      0.91 o
   6  -8   3        4.59        5.16      0.68 o
   7  -8   3        3.16        0.16      2.62 o
  -9  -7   3        0.47        0.03      1.10 o
  -8  -7   3        7.00        6.66      4.01 o
  -7  -7   3       25.83       30.86      1.69 o
  -6  -7   3       13.93       14.82      2.29 o
  -5  -7   3        3.17        4.58      1.22 o
  -4  -7   3      113.82      106.84      2.51 o
  -3  -7   3      112.95      118.84      2.51 o
  -2  -7   3       43.07       44.84      1.61 o
  -1  -7   3       53.09       51.41      1.57 o
   0  -7   3       23.50       23.09      1.51 o
   1  -7   3      190.50      194.12      3.33 o
   2  -7   3      101.29      105.65      2.37 o
   3  -7   3       13.13       12.21      1.51 o
   4  -7   3       14.08       13.77      0.96 o
   5  -7   3       13.24       13.96      1.68 o
   6  -7   3        4.05        4.35      0.63 o
   7  -7   3        2.68        2.45      0.66 o
   8  -7   3        1.49        1.63      0.75 o
 -10  -6   3        5.06        5.48      3.11 o
  -9  -6   3       16.79       20.62      3.19 o
  -8  -6   3       16.81       18.34      0.82 o
  -7  -6   3        6.00        5.39      0.73 o
  -6  -6   3      133.38      124.75      2.98 o
  -5  -6   3      118.04      115.30      2.56 o
  -4  -6   3       19.74       17.64      1.35 o
  -3  -6   3       13.26       13.88      2.17 o
  -2  -6   3        6.89        6.93      1.57 o
  -1  -6   3        5.02        5.74      0.94 o
   0  -6   3        9.45        9.42      1.35 o
   1  -6   3       40.12       39.34      2.13 o
   2  -6   3       31.12       36.19      1.20 o
   3  -6   3       49.72       51.21      1.39 o
   4  -6   3       36.05       36.26      1.37 o
   5  -6   3       13.52       13.98      1.34 o
   6  -6   3       23.12       25.20      1.05 o
   7  -6   3       15.73       17.84      1.08 o
   8  -6   3       10.96        9.97      1.21 o
   9  -6   3        0.47        0.22      0.99 o
 -10  -5   3        8.65       10.71      3.27 o
  -9  -5   3        1.09        0.74      1.59 o
  -8  -5   3       10.11        9.60      0.92 o
  -7  -5   3       12.30       13.61      0.78 o
  -6  -5   3       26.89       25.19      0.78 o
  -5  -5   3       55.49       54.70      1.06 o
  -4  -5   3      222.19      220.22      4.91 o
  -3  -5   3       71.73       79.46      2.53 o
  -2  -5   3       14.55       13.92      1.04 o
  -1  -5   3       67.11       71.07      1.61 o
   0  -5   3       62.16       67.67      2.58 o
   1  -5   3      180.44      178.56      2.63 o
   2  -5   3      174.64      172.61      4.62 o
   3  -5   3      102.69      112.52      2.25 o
   4  -5   3        8.84       11.25      0.90 o
   5  -5   3       59.49       57.53      1.73 o
   6  -5   3        5.85        5.50      0.76 o
   7  -5   3       33.68       32.60      1.62 o
   8  -5   3       18.46       21.77      1.30 o
   9  -5   3        0.53       -0.12      0.81 o
  10  -5   3        6.36        6.69      4.37 o
 -11  -4   3        2.34        1.69      1.41 o
 -10  -4   3        3.22        2.38      1.39 o
  -9  -4   3       58.70       59.54      2.74 o
  -8  -4   3       39.02       42.02      1.56 o
  -7  -4   3       30.13       27.34      2.86 o
  -6  -4   3      382.60      369.93      4.91 o
  -5  -4   3      191.46      193.14      2.76 o
  -4  -4   3       28.21       28.00      0.82 o
  -3  -4   3       33.18       40.30      0.75 o
  -2  -4   3       17.52       24.23      1.59 o
  -1  -4   3       35.08       34.25      1.55 o
   0  -4   3      122.68      124.19      2.23 o
   1  -4   3        3.46        4.10      0.75 o
   2  -4   3       45.74       47.66      2.13 o
   3  -4   3       76.06       70.22      1.53 o
   4  -4   3      143.46      144.10      3.15 o
   5  -4   3        0.23        0.65      0.88 o
   6  -4   3       56.45       54.27      1.25 o
   7  -4   3       28.21       29.25      1.54 o
   8  -4   3        3.01        2.25      1.25 o
   9  -4   3        5.37        4.90      1.21 o
  10  -4   3        2.77        0.90      1.21 o
 -11  -3   3        3.85        5.58      1.85 o
 -10  -3   3       27.01       25.55      1.84 o
  -9  -3   3        3.92        3.18      1.24 o
  -8  -3   3       18.79       21.05      1.36 o
  -7  -3   3       16.39       17.70      1.19 o
  -6  -3   3       60.38       59.72      1.52 o
  -5  -3   3      137.20      132.21      2.12 o
  -4  -3   3      137.04      147.45      2.06 o
  -3  -3   3      466.83      492.07      5.15 o
  -2  -3   3      121.42      120.14      1.77 o
  -1  -3   3      165.23      169.78      2.54 o
   0  -3   3       30.38       30.25      1.39 o
   1  -3   3       36.69       29.53      1.02 o
   2  -3   3      457.39      439.25      4.92 o
   3  -3   3      921.52      947.08      9.79 o
   4  -3   3      118.51      112.68      2.15 o
   5  -3   3      113.46      107.09      3.47 o
   6  -3   3       31.13       28.10      1.16 o
   7  -3   3       66.53       62.95      1.79 o
   8  -3   3       92.05       91.20      2.37 o
   9  -3   3       13.19       11.83      1.42 o
  10  -3   3        2.77        1.32      1.30 o
 -11  -2   3        2.76        1.84      1.13 o
 -10  -2   3        5.47        5.23      1.47 o
  -9  -2   3        0.18        0.47      1.13 o
  -8  -2   3       63.04       64.55      2.00 o
  -7  -2   3       47.69       49.38      1.61 o
  -6  -2   3      109.62      105.34      2.08 o
  -5  -2   3      237.76      228.61      3.54 o
  -4  -2   3      374.62      370.45      4.32 o
  -3  -2   3       27.96       34.59      0.90 o
  -2  -2   3       11.28       11.17      0.84 o
  -1  -2   3       94.22       93.51      1.45 o
   0  -2   3      192.14      182.41      2.31 o
   1  -2   3     1069.56     1161.14     15.75 o
   2  -2   3      123.04      121.52      1.85 o
   3  -2   3      436.65      422.20      4.74 o
   4  -2   3       68.45       77.95      1.68 o
   5  -2   3        9.40        9.83      0.82 o
   6  -2   3       53.29       47.99      1.22 o
   7  -2   3       32.18       32.88      1.50 o
   8  -2   3       33.89       34.57      1.79 o
   9  -2   3        6.74        6.97      1.45 o
  10  -2   3       19.52       21.85      1.85 o
  11  -2   3        0.28        0.33      1.77 o
 -11  -1   3        5.95        8.11      1.43 o
 -10  -1   3        7.70        8.41      1.53 o
  -9  -1   3        4.23        4.67      1.27 o
  -8  -1   3       28.24       26.98      1.52 o
  -7  -1   3       19.21       22.54      2.13 o
  -6  -1   3      110.80      108.17      2.10 o
  -5  -1   3      116.93      115.58      2.22 o
  -4  -1   3     1142.89     1159.73     11.68 o
  -3  -1   3      938.22      937.39      9.27 o
  -2  -1   3       69.20       70.44      1.31 o
  -1  -1   3      581.14      594.73      5.96 o
   0  -1   3     1925.53     2096.09     19.29 o
   1  -1   3     2799.44     2931.47     48.44 o
   2  -1   3      636.35      664.57      6.69 o
   3  -1   3      150.53      157.57      2.28 o
   4  -1   3       58.83       51.11      1.12 o
   5  -1   3       21.21       19.84      1.13 o
   6  -1   3       26.20       25.22      1.33 o
   7  -1   3        9.78        7.40      1.24 o
   8  -1   3       83.94       88.59      2.51 o
   9  -1   3        8.60       10.60      1.59 o
  10  -1   3        3.26       -0.29      1.50 o
  11  -1   3        2.60        1.01      1.67 o
 -11   0   3        2.30        1.05      1.05 o
 -10   0   3        0.10        0.54      1.14 o
  -9   0   3       24.56       31.71      3.68 o
  -8   0   3        1.70        0.07      1.21 o
  -7   0   3      140.82      130.58      2.54 o
  -6   0   3       18.76       17.58      1.13 o
  -5   0   3       86.42       83.24      1.67 o
  -4   0   3     1201.32     1201.40     12.06 o
  -3   0   3      218.46      265.90      3.18 o
  -2   0   3     1844.72     1878.42     17.43 o
  -1   0   3      225.15      251.00      7.16 o
   0   0   3      571.95      590.39      5.94 o
   1   0   3     2953.79     3134.76     28.79 o
   2   0   3       24.77       23.25      1.04 o
   3   0   3       44.81       46.31      0.93 o
   4   0   3       81.18       95.41      1.57 o
   5   0   3       74.80       69.80      2.00 o
   6   0   3       75.79       70.49      2.18 o
   7   0   3        7.67        7.96      1.68 o
   8   0   3       12.29       12.29      1.92 o
   9   0   3        0.10       -0.67      1.72 o
  10   0   3       19.86       23.46      2.10 o
  11   0   3        0.41        0.43      1.67 o
 -11   1   3        5.91        3.99      3.19 o
 -10   1   3        7.71        9.06      1.26 o
  -9   1   3        4.19        3.41      1.02 o
  -8   1   3       28.12       27.98      1.49 o
  -7   1   3       20.16       22.88      1.36 o
  -6   1   3      111.28      108.94      2.37 o
  -5   1   3      118.30      123.45      2.04 o
  -4   1   3     1132.03     1153.86     11.59 o
  -3   1   3      936.65      932.94     14.43 o
  -2   1   3       68.98       69.33      1.29 o
  -1   1   3      578.62      589.00     14.42 o
   0   1   3     1921.70     2113.31     32.52 o
   1   1   3     2795.32     2926.39     26.97 o
   2   1   3      656.11      685.05      7.07 o
   3   1   3      145.68      148.54      1.73 o
   4   1   3       57.69       48.45      0.80 o
   5   1   3       21.53       20.05      1.27 o
   6   1   3       25.98       25.01      2.13 o
   7   1   3        9.84       10.46      2.04 o
   8   1   3       83.36       88.50      2.72 o
   9   1   3        8.96       12.56      1.79 o
  10   1   3        3.29        3.29      2.04 o
  11   1   3        2.47        2.59      2.33 o
 -11   2   3        2.67        1.55      2.02 o
 -10   2   3        5.57        6.66      1.68 o
  -9   2   3        0.30        0.93      0.94 o
  -8   2   3       63.21       69.44      1.64 o
  -7   2   3       46.65       45.49      1.60 o
  -6   2   3      108.19      102.46      3.15 o
  -5   2   3      236.29      227.64      3.29 o
  -4   2   3      372.41      374.51      6.05 o
  -3   2   3       27.98       34.25      0.98 o
  -2   2   3       11.38       12.90      0.63 o
  -1   2   3       94.35       90.91      1.45 o
   0   2   3      182.93      180.24      9.00 o
   1   2   3     1061.96     1136.09     10.97 o
   2   2   3      122.55      119.47      1.91 o
   3   2   3      427.61      418.06      3.50 o
   4   2   3       64.43       76.11      2.53 o
   5   2   3        9.27        8.95      0.85 o
   6   2   3       53.86       46.53      1.39 o
   7   2   3       34.13       33.53      1.72 o
   8   2   3       34.28       33.84      1.45 o
   9   2   3        6.56        7.03      2.78 o
  10   2   3       19.85       25.88      2.82 o
  11   2   3        0.30       -1.52      1.90 o
 -11   3   3        3.78        4.71      1.81 o
 -10   3   3       26.97       31.24      3.19 o
  -9   3   3        3.94        4.49      1.53 o
  -8   3   3       19.73       21.31      1.16 o
  -7   3   3       15.75       16.33      1.01 o
  -6   3   3       60.75       61.16      1.57 o
  -5   3   3      133.17      128.16      2.09 o
  -4   3   3      135.90      141.56      2.14 o
  -3   3   3      464.27      487.47      5.29 o
  -2   3   3      118.13      114.78      1.60 o
  -1   3   3      170.36      175.26      4.09 o
   0   3   3       29.98       30.72      0.88 o
   1   3   3       38.02       31.05      0.75 o
   2   3   3      443.19      421.37      8.44 o
   3   3   3      928.63      969.97     15.90 o
   4   3   3      120.35      112.63      2.98 o
   5   3   3      113.75      107.10      2.69 o
   6   3   3       31.25       29.24      1.39 o
   7   3   3       66.49       63.18      3.68 o
   8   3   3       92.69       94.94      4.01 o
   9   3   3       12.58       12.64      1.38 o
  10   3   3        2.72        0.57      1.18 o
 -11   4   3        2.32        2.16      1.83 o
 -10   4   3        3.15        2.38      2.02 o
  -9   4   3       57.86       60.95      3.17 o
  -8   4   3       39.48       42.40      2.20 o
  -7   4   3       29.81       30.88      1.19 o
  -6   4   3      380.70      380.64      4.28 o
  -5   4   3      191.52      197.46      2.34 o
  -4   4   3       28.08       28.44      0.93 o
  -3   4   3       31.88       38.01      0.91 o
  -2   4   3       17.85       24.69      0.71 o
  -1   4   3       34.94       33.30      0.92 o
   0   4   3      122.58      122.75      1.67 o
   1   4   3        4.63        5.07      0.57 o
   2   4   3       45.56       46.93      0.89 o
   3   4   3       77.48       72.29      1.02 o
   4   4   3      138.88      136.04      3.39 o
   5   4   3        0.22        0.55      0.98 o
   6   4   3       56.67       52.36      1.84 o
   7   4   3       27.91       28.25      3.11 o
   8   4   3        3.14        3.66      1.80 o
   9   4   3        5.49        1.96      2.74 o
  10   4   3        2.89        1.30      2.00 o
 -10   5   3        8.82       11.73      3.51 o
  -9   5   3        1.05       -0.36      1.57 o
  -8   5   3        9.50        9.30      2.16 o
  -7   5   3       11.30       13.29      1.84 o
  -6   5   3       27.25       31.25      1.96 o
  -5   5   3       55.65       54.74      2.08 o
  -4   5   3      219.52      225.24      3.61 o
  -3   5   3       72.60       78.86      1.91 o
  -2   5   3       15.83       15.70      0.33 o
  -1   5   3       68.01       72.50      0.93 o
   0   5   3       63.04       69.01      0.96 o
   1   5   3      176.96      179.88      1.75 o
   2   5   3      170.42      174.67      2.07 o
   3   5   3      101.51      109.57      1.49 o
   4   5   3        8.70       12.93      1.96 o
   5   5   3       60.52       59.54      1.92 o
   6   5   3        5.51        5.41      1.35 o
   7   5   3       33.72       34.82      1.92 o
   8   5   3       18.63       22.82      2.31 o
   9   5   3        0.50        0.40      1.20 o
  10   5   3        6.31        2.15      2.94 o
 -10   6   3        4.96        4.79      2.78 o
  -9   6   3       16.77       22.52      3.60 o
  -8   6   3       16.74       23.88      2.94 o
  -7   6   3        5.92        5.96      1.73 o
  -6   6   3      132.71      129.95      3.24 o
  -5   6   3      116.84      113.95      3.26 o
  -4   6   3       19.33       18.98      1.58 o
  -3   6   3       13.39       15.17      1.29 o
  -2   6   3        7.84        7.56      0.28 o
  -1   6   3        4.97        4.85      0.43 o
   0   6   3        9.24        8.13      0.60 o
   1   6   3       39.17       37.96      0.77 o
   2   6   3       30.94       34.00      0.88 o
   3   6   3       50.33       51.45      0.95 o
   4   6   3       36.86       37.04      1.18 o
   5   6   3       13.31       11.56      1.50 o
   6   6   3       22.89       23.53      4.09 o
   7   6   3       15.32       18.24      1.81 o
   8   6   3       10.80       11.57      2.34 o
   9   6   3        0.40       -0.99      1.51 o
  -9   7   3        0.48        1.25      1.85 o
  -8   7   3        6.93        4.31      4.09 o
  -7   7   3       25.27       29.35      2.28 o
  -6   7   3       13.71       18.69      2.26 o
  -5   7   3        2.91        3.67      1.56 o
  -4   7   3      114.58      107.75      3.16 o
  -3   7   3      112.68      116.72      4.37 o
  -2   7   3       42.48       46.52      2.29 o
  -1   7   3       54.35       50.41      0.91 o
   0   7   3       23.87       23.10      0.66 o
   1   7   3      189.46      189.22      2.41 o
   2   7   3       98.17       99.93      1.64 o
   3   7   3       12.44       13.51      0.66 o
   4   7   3       14.22       14.07      1.25 o
   5   7   3       13.07       14.34      1.94 o
   6   7   3        3.96        5.15      2.00 o
   7   7   3        2.64        3.27      2.65 o
   8   7   3        1.62        0.12      1.75 o
   9   7   3        1.20       -1.22      1.94 o
  -9   8   3        5.42        6.76      4.74 o
  -8   8   3        6.34        4.18      3.35 o
  -7   8   3        0.53        0.58      1.65 o
  -6   8   3        8.52        6.61      1.82 o
  -5   8   3       31.39       31.46      2.10 o
  -4   8   3        0.04       -0.09      1.29 o
  -3   8   3       12.85       14.71      1.57 o
  -2   8   3       49.45       50.50      1.88 o
  -1   8   3       12.96       12.49      0.56 o
   0   8   3       62.81       62.18      1.04 o
   1   8   3      100.19      103.73      1.43 o
   2   8   3       30.35       34.43      2.14 o
   3   8   3       14.57       14.42      0.95 o
   4   8   3        5.22        3.76      0.74 o
   5   8   3       13.45       13.63      1.72 o
   6   8   3        4.44        1.97      2.08 o
   7   8   3        3.18        5.50      1.90 o
   8   8   3        2.45        5.56      2.44 o
  -8   9   3        1.42        0.44      1.84 o
  -7   9   3        8.97       15.31      2.25 o
  -6   9   3       10.71       12.84      2.39 o
  -5   9   3        2.04        2.55      1.86 o
  -4   9   3       26.04       29.12      2.36 o
  -3   9   3       20.38       20.87      2.41 o
  -2   9   3       27.19       25.57      1.69 o
  -1   9   3       12.31       16.26      0.55 o
   0   9   3        3.87        3.55      0.57 o
   1   9   3       37.33       36.08      0.98 o
   2   9   3       16.82       17.42      0.86 o
   3   9   3        8.08        5.45      1.11 o
   4   9   3        2.79        1.40      1.87 o
   5   9   3        2.93        0.71      2.16 o
   6   9   3        2.18        0.38      1.81 o
   7   9   3        1.43        0.80      1.90 o
  -7  10   3        1.33        0.65      1.97 o
  -6  10   3        2.32        1.14      1.87 o
  -5  10   3        0.29        0.25      1.65 o
  -4  10   3        0.76        1.37      1.51 o
  -3  10   3       12.68       14.65      1.97 o
  -2  10   3       22.24       22.01      1.71 o
  -1  10   3        0.99        0.78      0.33 o
   0  10   3        7.84        8.49      0.67 o
   1  10   3       21.70       21.52      0.98 o
   2  10   3        9.78       10.57      1.35 o
   3  10   3        8.20        8.01      1.04 o
   4  10   3        3.26        0.04      2.05 o
   5  10   3        2.16        0.46      2.21 o
   6  10   3        3.26        1.45      2.49 o
  -6  11   3        0.97        0.19      2.45 o
  -5  11   3        1.78        1.34      1.77 o
  -4  11   3        1.93        1.22      1.96 o
  -3  11   3        1.66        1.23      1.80 o
  -2  11   3        5.33        1.41      1.76 o
  -1  11   3        9.37        9.76      1.36 o
   0  11   3        3.40        4.52      0.93 o
   1  11   3        0.33        0.18      0.62 o
   2  11   3        3.54        2.80      1.08 o
   3  11   3        2.81        0.00      1.63 o
   4  11   3        0.12        0.00      3.02 o
   5  11   3        2.37        2.94      2.37 o
  -4  12   3        0.20        0.14      1.59 o
  -3  12   3        1.17        1.63      1.54 o
  -2  12   3        2.66        1.06      2.21 o
  -1  12   3        1.97        0.89      1.67 o
   0  12   3        0.06        0.23      1.53 o
   1  12   3        0.16        0.16      1.72 o
   2  12   3        0.36        0.16      0.90 o
   3  12   3        0.97        0.35      1.12 o
  -3 -12   4        2.30        0.17      1.45 o
  -2 -12   4        2.67       -0.16      1.44 o
  -1 -12   4        0.82        0.38      1.71 o
   0 -12   4        0.06        0.34      1.04 o
   1 -12   4        0.13        0.41      2.78 o
   2 -12   4        0.92        0.25      2.94 o
  -5 -11   4        0.48       -0.10      1.71 o
  -4 -11   4        1.73        0.04      1.31 o
  -3 -11   4        2.19       -0.04      1.35 o
  -2 -11   4        0.91        0.38      1.30 o
  -1 -11   4        7.88        8.79      5.56 o
   0 -11   4        5.65        5.63      3.56 o
   1 -11   4        4.79        2.72      1.96 o
   2 -11   4        5.34        3.58      1.84 o
   3 -11   4        1.99        1.23      3.11 o
   4 -11   4        1.45        0.82      3.27 o
   5 -11   4        4.43        5.56      5.39 o
  -7 -10   4        0.58        0.71      1.43 o
  -6 -10   4        1.55       -0.19      1.51 o
  -5 -10   4        1.75        1.42      1.42 o
  -4 -10   4        2.11        0.60      1.38 o
  -3 -10   4       11.79        8.99      2.40 o
  -2 -10   4        5.21        3.43      1.41 o
  -1 -10   4        3.58        2.33      1.80 o
   0 -10   4        3.15        0.68      1.63 o
   1 -10   4        8.89        4.77      3.15 o
   2 -10   4        3.43        2.74      1.06 o
   3 -10   4        5.15        2.87      1.41 o
   4 -10   4        1.76        2.08      0.94 o
   5 -10   4        0.45        0.16      2.70 o
   6 -10   4        0.02        0.41      2.86 o
  -8  -9   4        0.31       -0.03      1.21 o
  -7  -9   4        0.09       -0.03      1.33 o
  -6  -9   4        0.10        0.14      1.26 o
  -5  -9   4        0.65        0.68      1.24 o
  -4  -9   4        9.53        6.48      1.81 o
  -3  -9   4       56.08       57.54      2.47 o
  -2  -9   4       13.77        9.61      1.47 o
  -1  -9   4        3.50        2.97      1.36 o
   0  -9   4        1.78        2.80      1.15 o
   1  -9   4        1.62        1.47      1.03 o
   2  -9   4       12.98       13.90      1.60 o
   3  -9   4       11.89       11.87      1.96 o
   4  -9   4        1.63        1.55      1.28 o
   5  -9   4        3.99        3.65      1.35 o
   6  -9   4       13.31       15.37      3.27 o
   7  -9   4        8.28       -0.16      3.02 o
  -9  -8   4        3.78       -0.06      1.36 o
  -8  -8   4        1.81        0.00      1.31 o
  -7  -8   4       14.38       16.36      2.10 o
  -6  -8   4       18.17       20.72      1.69 o
  -5  -8   4        2.28        2.53      1.30 o
  -4  -8   4       37.26       35.24      1.96 o
  -3  -8   4        3.23        3.08      1.52 o
  -2  -8   4       12.47       14.01      2.08 o
  -1  -8   4       25.69       31.38      1.71 o
   0  -8   4       42.68       42.88      1.69 o
   1  -8   4      100.63       97.56      2.31 o
   2  -8   4       18.85       21.71      1.29 o
   3  -8   4       14.06       15.57      1.78 o
   4  -8   4       23.76       22.31      1.51 o
   5  -8   4        6.66        7.93      1.10 o
   6  -8   4        0.42        0.72      1.02 o
   7  -8   4        0.44        0.34      0.65 o
  -9  -7   4        3.67        0.04      1.78 o
  -8  -7   4        2.76       -0.03      1.20 o
  -7  -7   4        1.40        0.49      1.27 o
  -6  -7   4        2.54        2.46      1.51 o
  -5  -7   4        5.02        3.76      1.65 o
  -4  -7   4       22.55       21.34      1.56 o
  -3  -7   4        5.36        6.49      1.27 o
  -2  -7   4       49.19       50.46      1.79 o
  -1  -7   4       29.29       31.85      1.69 o
   0  -7   4       88.63       89.31      3.11 o
   1  -7   4       31.38       32.46      2.08 o
   2  -7   4       29.51       25.07      1.28 o
   3  -7   4       74.10       69.49      1.88 o
   4  -7   4        2.41        3.36      0.95 o
   5  -7   4       28.97       23.95      1.35 o
   6  -7   4       25.11       29.54      1.83 o
   7  -7   4       15.21       17.89      1.72 o
   8  -7   4        5.77        6.38      1.80 o
 -10  -6   4        5.28        5.15      3.11 o
  -9  -6   4        7.14        7.85      3.02 o
  -8  -6   4        4.45        3.67      0.62 o
  -7  -6   4       38.40       44.14      4.66 o
  -6  -6   4        2.48        1.39      3.27 o
  -5  -6   4       48.92       51.42      2.86 o
  -4  -6   4       40.85       41.36      3.52 o
  -3  -6   4        7.64        9.47      1.47 o
  -2  -6   4       10.10       10.69      1.14 o
  -1  -6   4        9.68        8.79      1.16 o
   0  -6   4       37.50       40.01      1.41 o
   1  -6   4       56.50       56.90      1.60 o
   2  -6   4       47.15       48.80      2.86 o
   3  -6   4        0.54        2.08      1.41 o
   4  -6   4       13.19       13.44      1.11 o
   5  -6   4       29.73       30.49      1.42 o
   6  -6   4       15.71       16.28      1.29 o
   7  -6   4       20.69       19.41      1.22 o
   8  -6   4       14.20       14.62      1.21 o
   9  -6   4        1.59        1.03      1.24 o
 -10  -5   4        4.63        4.50      2.94 o
  -9  -5   4       14.52       14.19      1.14 o
  -8  -5   4        4.28        3.90      0.78 o
  -7  -5   4        3.46        2.98      0.63 o
  -6  -5   4       37.24       38.14      1.00 o
  -5  -5   4       27.94       27.64      0.78 o
  -4  -5   4        1.54        1.27      1.14 o
  -3  -5   4       17.75       19.88      0.98 o
  -2  -5   4       40.34       38.67      1.96 o
  -1  -5   4        6.12        8.25      1.02 o
   0  -5   4       94.86       97.48      2.17 o
   1  -5   4      101.30      100.79      2.02 o
   2  -5   4        9.94       11.88      1.12 o
   3  -5   4      448.03      441.77      8.34 o
   4  -5   4      112.92      111.40      2.28 o
   5  -5   4       92.39       88.23      2.30 o
   6  -5   4       88.01       93.24      2.58 o
   7  -5   4        8.90        9.42      1.12 o
   8  -5   4       11.28       13.43      1.30 o
   9  -5   4        3.73        2.77      1.45 o
  10  -5   4        4.57        5.34      1.65 o
 -11  -4   4        1.40        0.09      1.78 o
 -10  -4   4        6.14        3.47      3.56 o
  -9  -4   4        4.13        1.83      2.25 o
  -8  -4   4       26.65       25.26      3.39 o
  -7  -4   4       18.95       19.65      1.10 o
  -6  -4   4       93.00       81.88      1.76 o
  -5  -4   4      261.95      247.59      3.29 o
  -4  -4   4       28.92       29.28      1.14 o
  -3  -4   4        5.28        3.53      0.53 o
  -2  -4   4       11.23       13.67      0.71 o
  -1  -4   4       90.44      101.23      1.81 o
   0  -4   4      153.95      152.73      2.71 o
   1  -4   4      147.26      143.83      2.41 o
   2  -4   4       67.39       66.14      1.81 o
   3  -4   4      144.65      147.63      2.47 o
   4  -4   4       39.75       40.78      1.41 o
   5  -4   4       90.78       88.79      1.99 o
   6  -4   4       21.95       23.58      2.49 o
   7  -4   4       73.80       71.33      1.93 o
   8  -4   4       70.06       63.90      2.11 o
   9  -4   4        6.15        6.30      1.33 o
  10  -4   4        5.37        7.68      1.50 o
 -11  -3   4        0.16        0.95      1.76 o
 -10  -3   4        1.76        2.11      1.36 o
  -9  -3   4       29.41       29.84      2.05 o
  -8  -3   4       54.50       51.91      2.33 o
  -7  -3   4       56.97       57.79      1.68 o
  -6  -3   4       40.64       41.20      1.37 o
  -5  -3   4       38.46       38.56      2.00 o
  -4  -3   4       53.12       48.32      1.68 o
  -3  -3   4      173.21      182.27      2.46 o
  -2  -3   4      259.90      259.27      3.50 o
  -1  -3   4       29.53       27.34      0.94 o
   0  -3   4      144.00      143.76      2.13 o
   1  -3   4      189.60      182.10      2.63 o
   2  -3   4      248.34      254.63      3.39 o
   3  -3   4      447.24      449.14      5.57 o
   4  -3   4       32.03       35.70      1.47 o
   5  -3   4       27.92       27.55      1.39 o
   6  -3   4      187.62      178.00      4.46 o
   7  -3   4       62.76       61.27      1.49 o
   8  -3   4       30.78       27.12      1.88 o
   9  -3   4       14.77       14.05      1.62 o
  10  -3   4        3.17        0.98      1.80 o
 -11  -2   4        8.85       11.14      1.71 o
 -10  -2   4       14.64       15.37      1.71 o
  -9  -2   4        6.35        5.50      1.31 o
  -8  -2   4        1.75        2.04      1.12 o
  -7  -2   4       44.93       47.09      1.65 o
  -6  -2   4        7.64        7.52      1.12 o
  -5  -2   4       32.75       34.94      2.25 o
  -4  -2   4      177.14      177.19      3.80 o
  -3  -2   4        3.80        2.55      0.90 o
  -2  -2   4      113.33      110.99      3.84 o
  -1  -2   4       43.91       49.67      1.20 o
   0  -2   4      209.11      207.91      3.17 o
   1  -2   4       86.20       90.47      1.88 o
   2  -2   4      257.14      260.51      3.33 o
   3  -2   4      201.13      204.96      3.03 o
   4  -2   4      213.45      201.79      3.23 o
   5  -2   4       16.42       16.85      0.98 o
   6  -2   4        3.71        2.14      0.97 o
   7  -2   4       15.92       13.23      1.42 o
   8  -2   4       21.89       24.50      1.70 o
   9  -2   4       13.66       12.87      1.70 o
  10  -2   4        0.82        1.27      1.50 o
 -11  -1   4        0.80        0.20      1.44 o
 -10  -1   4        7.31        9.26      1.56 o
  -9  -1   4       19.50       22.34      2.57 o
  -8  -1   4       23.59       25.01      1.53 o
  -7  -1   4       44.75       41.68      1.92 o
  -6  -1   4       79.72       76.91      2.01 o
  -5  -1   4       43.17       45.92      1.33 o
  -4  -1   4      405.72      437.50      5.06 o
  -3  -1   4     1007.74     1038.41     10.46 o
  -2  -1   4        4.71        3.46      0.90 o
  -1  -1   4      164.00      165.09      2.48 o
   0  -1   4      444.29      490.44      5.52 o
   1  -1   4      577.16      625.86      6.66 o
   2  -1   4      136.00      142.96      2.28 o
   3  -1   4       49.13       47.33      1.39 o
   4  -1   4       34.55       35.39      1.24 o
   5  -1   4       45.69       44.56      1.39 o
   6  -1   4       85.53       81.79      1.84 o
   7  -1   4      119.61      117.56      2.75 o
   8  -1   4       27.11       25.82      1.79 o
   9  -1   4       12.19       15.37      1.79 o
  10  -1   4       13.25       15.74      1.96 o
 -11   0   4       12.10       16.53      1.60 o
 -10   0   4       10.75       12.16      1.98 o
  -9   0   4        8.51       10.70      3.35 o
  -8   0   4        0.89        3.30      1.13 o
  -7   0   4        9.43        9.79      1.21 o
  -6   0   4      198.84      207.43      4.13 o
  -5   0   4       25.27       28.66      1.59 o
  -4   0   4       82.54       82.78      1.68 o
  -3   0   4      405.98      410.33      4.94 o
  -2   0   4      242.62      217.95      3.64 o
  -1   0   4      967.81      919.10      9.33 o
   0   0   4      294.63      286.00      4.42 o
   1   0   4     1704.46     1799.02     31.24 o
   2   0   4      962.88      952.72      9.80 o
   3   0   4      301.40      299.18      3.48 o
   4   0   4       59.44       59.78      1.27 o
   5   0   4       29.21       32.12      1.05 o
   6   0   4        0.14        1.03      1.76 o
   7   0   4        5.48        5.05      1.66 o
   8   0   4        2.38        1.94      1.44 o
   9   0   4        0.55        0.39      2.39 o
  10   0   4        0.57        1.22      2.03 o
 -11   1   4        0.79        0.46      1.12 o
 -10   1   4        7.32        7.76      2.58 o
  -9   1   4       20.01       22.18      3.39 o
  -8   1   4       23.39       22.98      2.25 o
  -7   1   4       43.26       38.24      1.84 o
  -6   1   4       81.75       74.74      2.82 o
  -5   1   4       43.41       47.16      1.96 o
  -4   1   4      408.22      442.11      5.14 o
  -3   1   4     1009.60     1047.55     23.57 o
  -2   1   4        4.06        3.97      0.74 o
  -1   1   4      168.45      164.86      3.19 o
   0   1   4      426.35      466.64      9.37 o
   1   1   4      566.84      618.39      6.57 o
   2   1   4      136.64      147.19      2.53 o
   3   1   4       53.66       51.10      1.45 o
   4   1   4       32.15       30.94      0.71 o
   5   1   4       45.14       43.44      1.65 o
   6   1   4       84.91       81.00      2.29 o
   7   1   4      120.47      123.45      2.95 o
   8   1   4       27.14       26.37      2.02 o
   9   1   4       11.55       12.68      1.96 o
  10   1   4       13.49       17.36      2.25 o
 -11   2   4        9.02        2.92      2.36 o
 -10   2   4       14.69       18.82      1.75 o
  -9   2   4        6.33        6.53      1.41 o
  -8   2   4        2.05        2.52      1.21 o
  -7   2   4       43.91       47.36      1.60 o
  -6   2   4        7.48        8.21      1.30 o
  -5   2   4       33.26       33.85      1.67 o
  -4   2   4      174.22      173.06      2.48 o
  -3   2   4        3.81        2.61      0.69 o
  -2   2   4      109.98      106.02      1.71 o
  -1   2   4       48.61       55.59      1.55 o
   0   2   4      208.97      205.04      2.69 o
   1   2   4       82.72       89.19      1.65 o
   2   2   4      265.55      268.14      3.70 o
   3   2   4      202.99      206.07      3.24 o
   4   2   4      211.78      205.34      4.58 o
   5   2   4       17.21       19.43      1.45 o
   6   2   4        3.93        2.71      1.36 o
   7   2   4       15.68       17.66      2.66 o
   8   2   4       21.33       21.86      2.17 o
   9   2   4       13.30       15.02      2.65 o
  10   2   4        0.87        1.32      1.90 o
 -11   3   4        0.17       -0.01      1.60 o
 -10   3   4        1.88        2.39      1.29 o
  -9   3   4       28.95       30.26      1.68 o
  -8   3   4       54.84       55.99      1.64 o
  -7   3   4       58.07       57.51      3.11 o
  -6   3   4       42.06       40.28      4.09 o
  -5   3   4       38.42       38.38      1.15 o
  -4   3   4       52.81       48.09      1.14 o
  -3   3   4      181.04      192.80      2.72 o
  -2   3   4      254.55      248.53      3.06 o
  -1   3   4       28.38       27.15      0.92 o
   0   3   4      139.04      138.24      3.07 o
   1   3   4      184.80      173.83      2.46 o
   2   3   4      251.22      263.28      3.44 o
   3   3   4      437.63      434.90      3.90 o
   4   3   4       32.29       36.80      1.84 o
   5   3   4       27.48       30.60      2.41 o
   6   3   4      186.85      182.19      3.61 o
   7   3   4       63.72       66.98      2.57 o
   8   3   4       30.66       33.22      2.45 o
   9   3   4       14.88       19.31      2.22 o
  10   3   4        3.09        3.95      2.11 o
 -11   4   4        1.42        2.45      1.86 o
 -10   4   4        6.17        9.07      2.21 o
  -9   4   4        4.24        4.31      1.98 o
  -8   4   4       26.03       25.56      1.57 o
  -7   4   4       18.51       17.85      1.07 o
  -6   4   4       93.29       87.91      3.22 o
  -5   4   4      262.26      252.66      3.16 o
  -4   4   4       30.87       30.49      0.83 o
  -3   4   4        5.36        4.12      0.71 o
  -2   4   4       11.74       13.97      0.66 o
  -1   4   4       90.25      105.06      2.45 o
   0   4   4      154.19      153.00      4.70 o
   1   4   4      146.11      141.92      1.82 o
   2   4   4       70.03       71.20      1.10 o
   3   4   4      146.30      149.66      1.58 o
   4   4   4       42.04       42.08      0.70 o
   5   4   4       89.38       86.58      3.52 o
   6   4   4       21.42       22.40      2.78 o
   7   4   4       73.68       73.25      3.92 o
   8   4   4       69.27       68.70      3.56 o
   9   4   4        6.05        5.04      2.17 o
  10   4   4        5.27        7.13      2.43 o
 -10   5   4        4.52        4.67      2.06 o
  -9   5   4       14.56       18.51      2.71 o
  -8   5   4        4.15        4.03      1.80 o
  -7   5   4        3.68        3.64      0.62 o
  -6   5   4       38.86       41.70      1.01 o
  -5   5   4       28.30       27.73      0.77 o
  -4   5   4        1.87        2.04      0.32 o
  -3   5   4       15.78       17.95      1.63 o
  -2   5   4       41.87       43.20      0.90 o
  -1   5   4        6.34        8.09      0.58 o
   0   5   4       93.96       98.48      1.44 o
   1   5   4      103.03      101.12      1.26 o
   2   5   4        9.45       11.04      0.65 o
   3   5   4      447.13      445.90      3.80 o
   4   5   4      110.99      109.72      1.70 o
   5   5   4       91.92       92.30      3.68 o
   6   5   4       88.04       93.77      4.09 o
   7   5   4        8.69        8.83      2.86 o
   8   5   4       11.19       18.64      3.27 o
   9   5   4        3.98        3.77      2.60 o
  10   5   4        4.73        4.78      2.54 o
 -10   6   4        5.18        5.38      2.26 o
  -9   6   4        7.05        8.58      2.14 o
  -8   6   4        4.39        2.27      2.37 o
  -7   6   4       38.08       44.21      2.34 o
  -6   6   4        2.46        2.55      1.56 o
  -5   6   4       49.26       50.73      2.19 o
  -4   6   4       41.01       41.48      2.24 o
  -3   6   4        7.60        7.61      0.34 o
  -2   6   4        9.28        9.59      0.53 o
  -1   6   4        9.80        9.76      0.54 o
   0   6   4       37.26       36.84      0.85 o
   1   6   4       57.42       58.11      1.06 o
   2   6   4       48.24       50.63      1.09 o
   3   6   4        0.48        0.58      0.59 o
   4   6   4       12.78       12.08      0.80 o
   5   6   4       28.89       32.04      2.78 o
   6   6   4       15.31       15.45      4.25 o
   7   6   4       20.57       25.01      3.27 o
   8   6   4       14.19       13.00      5.23 o
   9   6   4        1.59        1.88      3.11 o
  -9   7   4        3.58        1.40      2.02 o
  -8   7   4        2.72        1.42      2.15 o
  -7   7   4        1.52        1.73      1.73 o
  -6   7   4        2.92        4.21      1.68 o
  -5   7   4        5.19        4.53      1.61 o
  -4   7   4       21.85       19.87      1.78 o
  -3   7   4        4.66        4.14      1.37 o
  -2   7   4       48.29       51.55      0.75 o
  -1   7   4       28.52       32.27      0.71 o
   0   7   4       89.67       89.18      1.25 o
   1   7   4       32.64       33.72      1.00 o
   2   7   4       29.39       26.08      0.96 o
   3   7   4       74.27       70.66      1.29 o
   4   7   4        2.44        3.96      0.59 o
   5   7   4       28.94       27.30      2.70 o
   6   7   4       24.82       30.33      3.11 o
   7   7   4       14.98       18.47      3.19 o
   8   7   4        5.78        7.52      3.27 o
   9   7   4        2.44        7.68      3.68 o
  -9   8   4        3.71        2.03      2.38 o
  -8   8   4        1.69        1.24      2.21 o
  -7   8   4       14.38       17.62      2.25 o
  -6   8   4       18.00       23.23      3.11 o
  -5   8   4        2.00        2.13      1.97 o
  -4   8   4       37.38       37.19      2.09 o
  -3   8   4        3.17        3.65      1.45 o
  -2   8   4       12.82       13.47      0.55 o
  -1   8   4       24.35       27.38      0.70 o
   0   8   4       42.62       40.96      0.94 o
   1   8   4      100.83       97.01      1.70 o
   2   8   4       19.25       21.34      0.97 o
   3   8   4       14.14       15.24      0.85 o
   4   8   4       23.32       19.78      2.27 o
   5   8   4        6.59       10.79      2.37 o
   6   8   4        0.37        1.47      2.37 o
   7   8   4        0.40       -0.25      4.01 o
   8   8   4        1.32        4.01      3.19 o
  -8   9   4        0.33        0.16      1.76 o
  -7   9   4        0.08        0.99      1.79 o
  -6   9   4        0.11        0.16      1.59 o
  -5   9   4        0.71        0.25      1.52 o
  -4   9   4        9.39        8.02      2.12 o
  -3   9   4       54.87       55.14      3.11 o
  -2   9   4       13.89       12.42      1.92 o
  -1   9   4        3.40        2.29      0.60 o
   0   9   4        1.82        2.67      0.72 o
   1   9   4        1.50        1.16      0.60 o
   2   9   4       13.22       12.97      0.78 o
   3   9   4       12.52       10.71      1.10 o
   4   9   4        1.47        2.12      1.05 o
   5   9   4        3.96        4.74      2.37 o
   6   9   4       13.39       15.53      3.11 o
   7   9   4        8.37        8.01      3.11 o
  -7  10   4        0.63        1.10      2.46 o
  -6  10   4        1.55       -0.13      2.06 o
  -5  10   4        1.71        0.68      2.02 o
  -4  10   4        2.09        3.06      1.59 o
  -3  10   4       11.73       10.79      1.71 o
  -2  10   4        5.35        6.33      1.43 o
  -1  10   4        3.33        2.81      0.45 o
   0  10   4        3.13        3.40      0.56 o
   1  10   4        8.87        7.11      0.79 o
   2  10   4        3.52        2.63      0.76 o
   3  10   4        5.19        3.60      0.73 o
   4  10   4        1.67        1.73      1.50 o
   5  10   4        0.48        0.51      1.44 o
   6  10   4        0.02        0.41      2.37 o
  -5  11   4        0.50        0.64      1.72 o
  -4  11   4        1.70        0.93      2.45 o
  -3  11   4        2.21        1.14      1.43 o
  -2  11   4        0.95        1.25      1.75 o
  -1  11   4        7.79        9.77      6.01 o
   0  11   4        5.41        2.64      2.49 o
   1  11   4        4.62        3.92      0.97 o
   2  11   4        5.43        3.59      0.76 o
   3  11   4        2.12        2.71      0.94 o
   4  11   4        1.42        2.91      1.41 o
   5  11   4        4.46        1.91      2.62 o
  -3  12   4        2.28        3.11      1.83 o
  -2  12   4        2.69       -0.46      1.37 o
  -1  12   4        0.82        0.77      1.27 o
   0  12   4        0.06       -0.31      1.07 o
   1  12   4        0.11        0.16      1.80 o
   2  12   4        0.91        0.20      0.82 o
  -2 -12   5        1.06        1.88      1.80 o
  -1 -12   5        1.22        1.36      1.48 o
   0 -12   5        0.14       -0.15      1.04 o
   1 -12   5        0.39        0.15      1.65 o
  -5 -11   5        3.09       -0.20      1.56 o
  -4 -11   5        1.59       -0.05      1.58 o
  -3 -11   5        0.23       -0.29      1.75 o
  -2 -11   5        1.86        0.58      1.44 o
  -1 -11   5        3.06        2.13      1.60 o
   0 -11   5        0.07       -0.30      1.16 o
   1 -11   5        3.07        2.07      1.39 o
   2 -11   5        1.45        1.10      1.66 o
   3 -11   5        0.34        0.82      3.11 o
   4 -11   5        2.32        1.72      3.51 o
  -6 -10   5        3.31       -0.05      1.56 o
  -5 -10   5        1.37        0.04      1.44 o
  -4 -10   5        2.09       -0.45      1.64 o
  -3 -10   5        6.79        8.97      6.70 o
  -2 -10   5        2.18        1.08      1.44 o
  -1 -10   5        0.43       -0.73      1.18 o
   0 -10   5        0.44        0.68      1.64 o
   1 -10   5        9.17        5.31      3.43 o
   2 -10   5       12.00       13.04      1.68 o
   3 -10   5        5.87        7.76      1.47 o
   4 -10   5        0.26       -0.15      1.31 o
   5 -10   5        2.23        2.29      3.02 o
  -7  -9   5        0.80       -0.13      1.39 o
  -6  -9   5        0.30        0.37      1.38 o
  -5  -9   5        2.58        2.41      1.50 o
  -4  -9   5        4.38        5.74      2.50 o
  -3  -9   5        7.28        8.15      1.59 o
  -2  -9   5       10.71       13.89      2.70 o
  -1  -9   5        3.59        3.45      1.51 o
   0  -9   5       12.57       12.43      1.46 o
   1  -9   5       48.13       46.88      1.94 o
   2  -9   5       37.59       38.88      2.78 o
   3  -9   5        6.01        7.29      1.33 o
   4  -9   5        1.31        0.12      1.47 o
   5  -9   5        3.81        6.88      1.68 o
   6  -9   5        3.08        0.16      2.78 o
  -8  -8   5        0.21       -0.07      1.41 o
  -7  -8   5        1.42        1.40      1.43 o
  -6  -8   5       19.38       20.65      1.86 o
  -5  -8   5       12.81       13.18      1.70 o
  -4  -8   5        2.53        2.25      1.42 o
  -3  -8   5       46.53       44.28      2.08 o
  -2  -8   5       32.11       31.46      2.90 o
  -1  -8   5       48.07       47.23      2.08 o
   0  -8   5        6.52        7.37      1.52 o
   1  -8   5       31.49       29.68      2.94 o
   2  -8   5       52.80       49.99      1.86 o
   3  -8   5       21.88       22.66      1.92 o
   4  -8   5        7.32        6.81      1.69 o
   5  -8   5        0.78        0.56      1.43 o
   6  -8   5        0.60        0.35      1.45 o
   7  -8   5        1.07        0.90      0.84 o
  -9  -7   5        1.13       -0.03      1.37 o
  -8  -7   5        0.30       -0.42      1.27 o
  -7  -7   5        5.69        3.79      4.01 o
  -6  -7   5        3.12        2.89      1.43 o
  -5  -7   5       17.96       19.38      1.67 o
  -4  -7   5        8.52        9.51      1.53 o
  -3  -7   5       28.38       30.00      1.98 o
  -2  -7   5       18.70       19.32      1.72 o
  -1  -7   5        9.17        8.57      1.33 o
   0  -7   5       16.92       17.65      1.57 o
   1  -7   5      165.66      156.04      3.38 o
   2  -7   5      135.41      140.96      2.89 o
   3  -7   5       39.19       41.28      1.71 o
   4  -7   5       35.01       36.26      1.63 o
   5  -7   5       23.97       25.82      2.00 o
   6  -7   5        1.16        1.38      1.23 o
   7  -7   5        0.26        0.33      0.82 o
   8  -7   5        2.50        0.73      1.32 o
 -10  -6   5        4.46        5.72      3.19 o
  -9  -6   5        5.41       10.63      4.66 o
  -8  -6   5        1.07        1.96      3.84 o
  -7  -6   5        1.20        1.18      0.40 o
  -6  -6   5        5.77        5.30      0.55 o
  -5  -6   5       19.74       20.73      0.56 o
  -4  -6   5        7.45        6.87      1.96 o
  -3  -6   5       31.42       33.92      3.27 o
  -2  -6   5       31.10       28.92      1.55 o
  -1  -6   5       51.13       51.05      2.00 o
   0  -6   5      189.60      185.80      3.97 o
   1  -6   5        1.40        1.82      1.13 o
   2  -6   5       56.62       56.99      2.45 o
   3  -6   5       73.22       70.20      2.78 o
   4  -6   5       66.90       64.05      2.37 o
   5  -6   5       18.16       19.95      1.41 o
   6  -6   5        8.15       11.74      1.31 o
   7  -6   5        4.56        3.44      1.02 o
   8  -6   5        3.68        3.52      1.02 o
   9  -6   5        5.77        3.31      2.02 o
 -10  -5   5        1.62        2.53      2.78 o
  -9  -5   5        1.52        0.50      0.84 o
  -8  -5   5       28.92       30.02      1.55 o
  -7  -5   5        4.24        4.47      2.90 o
  -6  -5   5       30.72       28.81      1.29 o
  -5  -5   5      106.16      104.54      1.85 o
  -4  -5   5        1.22        2.07      0.54 o
  -3  -5   5       14.05       14.13      0.74 o
  -2  -5   5        7.60        7.65      0.73 o
  -1  -5   5       97.87       93.20      2.86 o
   0  -5   5       79.33       76.02      1.98 o
   1  -5   5       54.71       54.83      2.30 o
   2  -5   5      167.17      166.95      2.88 o
   3  -5   5       95.67       95.90      3.43 o
   4  -5   5      276.75      263.98      4.09 o
   5  -5   5      106.68       99.35      3.07 o
   6  -5   5       13.68       12.46      1.63 o
   7  -5   5       31.35       31.60      1.93 o
   8  -5   5       19.03       19.08      1.41 o
   9  -5   5        5.43        5.06      2.17 o
 -10  -4   5       11.23       13.91      1.44 o
  -9  -4   5       19.48       23.35      1.49 o
  -8  -4   5        3.39        0.32      0.96 o
  -7  -4   5        6.19        6.11      1.27 o
  -6  -4   5       32.61       27.83      1.17 o
  -5  -4   5       52.45       51.54      1.65 o
  -4  -4   5        0.60        1.03      0.90 o
  -3  -4   5        9.69       10.00      0.80 o
  -2  -4   5       90.36       89.03      1.66 o
  -1  -4   5       23.18       22.40      1.00 o
   0  -4   5      229.91      222.86      4.58 o
   1  -4   5       92.02       88.93      1.96 o
   2  -4   5       49.43       51.37      1.83 o
   3  -4   5      163.95      168.86      2.86 o
   4  -4   5        3.72        5.17      1.13 o
   5  -4   5       45.07       44.95      1.65 o
   6  -4   5      149.08      146.95      2.92 o
   7  -4   5       14.70       12.38      1.42 o
   8  -4   5       18.14       18.91      1.27 o
   9  -4   5       13.27       14.60      1.62 o
 -11  -3   5        1.14       -0.19      1.35 o
 -10  -3   5        1.80        1.21      1.35 o
  -9  -3   5        3.62        1.05      1.31 o
  -8  -3   5       37.42       38.60      2.02 o
  -7  -3   5       37.26       40.05      1.50 o
  -6  -3   5       49.68       48.05      1.50 o
  -5  -3   5      128.12      115.02      2.36 o
  -4  -3   5        7.74        7.51      0.79 o
  -3  -3   5       88.23       88.99      1.69 o
  -2  -3   5       69.10       73.60      2.41 o
  -1  -3   5      105.68      125.07      2.24 o
   0  -3   5      134.15      127.06      3.52 o
   1  -3   5      203.39      193.33      4.09 o
   2  -3   5      289.27      278.97      4.05 o
   3  -3   5       52.92       55.66      1.83 o
   4  -3   5      388.86      367.43      5.48 o
   5  -3   5       65.62       59.14      1.70 o
   6  -3   5        1.83        1.80      0.96 o
   7  -3   5       67.45       65.02      1.60 o
   8  -3   5       32.04       34.41      1.91 o
   9  -3   5       16.96       17.99      1.79 o
  10  -3   5        3.84        1.38      1.93 o
 -11  -2   5        2.61        1.27      2.13 o
 -10  -2   5        8.43       10.29      1.59 o
  -9  -2   5       12.68       14.58      1.68 o
  -8  -2   5        9.28        7.70      1.61 o
  -7  -2   5       69.91       65.21      1.94 o
  -6  -2   5        6.55        4.38      1.12 o
  -5  -2   5        8.21        7.84      0.95 o
  -4  -2   5       18.76       17.57      1.24 o
  -3  -2   5      305.10      284.27      3.62 o
  -2  -2   5      151.64      151.27      2.58 o
  -1  -2   5      128.28      121.69      2.07 o
   0  -2   5      314.00      290.87      4.50 o
   1  -2   5      312.87      337.10      4.25 o
   2  -2   5      652.31      657.30     11.22 o
   3  -2   5       49.94       54.93      1.72 o
   4  -2   5      113.39      111.80      3.07 o
   5  -2   5       73.38       69.00      1.67 o
   6  -2   5       87.65       87.17      2.12 o
   7  -2   5       33.67       33.03      1.36 o
   8  -2   5       31.86       30.54      1.94 o
   9  -2   5       44.76       46.48      2.72 o
  10  -2   5        3.00        2.30      1.98 o
 -11  -1   5        1.31        2.03      1.79 o
 -10  -1   5        2.13        1.16      1.69 o
  -9  -1   5        5.01        4.97      1.60 o
  -8  -1   5        9.32        9.14      1.30 o
  -7  -1   5       53.30       52.26      1.79 o
  -6  -1   5       89.04       84.27      1.99 o
  -5  -1   5       82.87       82.41      2.62 o
  -4  -1   5        7.39        8.98      1.23 o
  -3  -1   5       32.28       30.11      1.18 o
  -2  -1   5      372.34      370.30      5.24 o
  -1  -1   5       37.09       44.07      1.33 o
   0  -1   5     2970.15     3349.41     32.37 o
   1  -1   5     2210.78     2382.20     23.28 o
   2  -1   5     1099.06     1144.96     33.07 o
   3  -1   5       87.28       87.45      1.73 o
   4  -1   5      212.37      212.35      3.02 o
   5  -1   5       16.67       13.38      1.47 o
   6  -1   5        5.00        3.74      0.78 o
   7  -1   5       23.87       25.39      1.73 o
   8  -1   5       12.84       18.71      2.07 o
   9  -1   5        9.39        8.20      6.38 o
  10  -1   5        0.86        0.88      1.70 o
 -11   0   5        1.87        1.66      1.92 o
 -10   0   5        0.83        0.08      1.45 o
  -9   0   5        7.31       11.78      2.90 o
  -8   0   5        7.25        8.69      1.31 o
  -7   0   5       78.19       62.38      6.38 o
  -6   0   5       54.28       53.70      1.70 o
  -5   0   5       29.18       25.10      1.21 o
  -4   0   5       52.46       55.29      1.42 o
  -3   0   5      618.32      609.24      6.74 o
  -2   0   5        9.38       10.70      1.09 o
  -1   0   5      735.03      755.73      8.02 o
   0   0   5      570.25      540.28      6.08 o
   1   0   5     1704.21     1872.95     18.47 o
   2   0   5     1244.68     1309.02     13.76 o
   3   0   5        0.27        0.57      0.92 o
   4   0   5       44.78       45.19      1.15 o
   5   0   5       15.17       16.20      0.75 o
   6   0   5       41.56       40.24      0.97 o
   7   0   5       18.98       20.70      2.05 o
   8   0   5       24.34       23.11      1.99 o
   9   0   5       64.02       69.00      3.37 o
  10   0   5        3.26        4.23      2.33 o
 -11   1   5        1.30        1.11      1.22 o
 -10   1   5        2.13        1.69      1.37 o
  -9   1   5        4.71        4.52      1.35 o
  -8   1   5       10.11        8.13      1.61 o
  -7   1   5       52.00       50.71      2.41 o
  -6   1   5       87.46       85.23      2.30 o
  -5   1   5       84.76       84.53      2.36 o
  -4   1   5        6.41        6.98      1.31 o
  -3   1   5       33.49       31.28      1.35 o
  -2   1   5      372.89      373.19      6.14 o
  -1   1   5       39.64       46.32      1.51 o
   0   1   5     2972.57     3370.82     32.20 o
   1   1   5     2204.44     2396.67     23.66 o
   2   1   5     1098.43     1128.39     11.82 o
   3   1   5       86.43       85.41      2.00 o
   4   1   5      210.62      209.55      2.71 o
   5   1   5       16.08       12.74      1.10 o
   6   1   5        5.02        3.43      1.36 o
   7   1   5       24.10       26.37      1.88 o
   8   1   5       13.19       16.18      3.07 o
   9   1   5        9.32       10.86      2.14 o
  10   1   5        0.89        1.65      1.90 o
 -11   2   5        2.57        2.16      1.25 o
 -10   2   5        8.29       12.82      1.57 o
  -9   2   5       12.62       14.72      1.50 o
  -8   2   5        9.24        9.55      1.30 o
  -7   2   5       70.77       66.58      2.25 o
  -6   2   5        7.16        4.98      0.98 o
  -5   2   5        8.24        7.98      0.91 o
  -4   2   5       18.93       18.18      1.01 o
  -3   2   5      303.36      281.46      5.85 o
  -2   2   5      150.49      144.65      2.27 o
  -1   2   5      129.52      122.15      2.04 o
   0   2   5      318.42      298.23      3.79 o
   1   2   5      310.62      339.34      4.47 o
   2   2   5      657.89      650.37      7.62 o
   3   2   5       53.89       57.54      1.67 o
   4   2   5      114.82      109.22      4.13 o
   5   2   5       72.26       66.27      2.14 o
   6   2   5       87.11       87.00      2.94 o
   7   2   5       33.27       32.75      2.08 o
   8   2   5       31.96       31.69      2.40 o
   9   2   5       44.90       48.13      4.16 o
  10   2   5        2.81        5.01      2.14 o
 -11   3   5        1.11        0.73      1.21 o
 -10   3   5        1.83        1.80      1.19 o
  -9   3   5        3.70        4.67      1.14 o
  -8   3   5       36.11       37.07      1.67 o
  -7   3   5       37.57       43.50      1.55 o
  -6   3   5       50.01       52.19      1.87 o
  -5   3   5      127.71      118.00      2.19 o
  -4   3   5        6.93        8.28      0.79 o
  -3   3   5       88.46       91.10      1.71 o
  -2   3   5       73.27       80.09      1.76 o
  -1   3   5      102.85      118.33      2.19 o
   0   3   5      134.96      127.83      2.17 o
   1   3   5      203.88      198.29      4.33 o
   2   3   5      288.61      275.26      3.79 o
   3   3   5       53.16       54.83      1.70 o
   4   3   5      388.68      368.12      3.20 o
   5   3   5       65.01       60.39      4.58 o
   6   3   5        1.78        1.70      1.81 o
   7   3   5       67.73       67.72      2.66 o
   8   3   5       32.09       40.59      2.57 o
   9   3   5       17.05       19.77      4.01 o
  10   3   5        4.05        4.54      2.25 o
 -10   4   5       11.10        9.59      1.48 o
  -9   4   5       19.69       26.66      2.62 o
  -8   4   5        3.45        3.56      0.90 o
  -7   4   5        6.72        6.36      0.85 o
  -6   4   5       32.32       29.95      1.50 o
  -5   4   5       52.71       49.83      1.35 o
  -4   4   5        0.82        0.49      0.54 o
  -3   4   5       10.60        9.25      1.06 o
  -2   4   5       90.21       88.65      1.66 o
  -1   4   5       24.75       24.26      1.00 o
   0   4   5      227.24      216.20      3.03 o
   1   4   5       91.35       85.58      1.79 o
   2   4   5       50.92       51.47      1.09 o
   3   4   5      160.83      161.44      1.88 o
   4   4   5        4.17        5.48      0.53 o
   5   4   5       45.71       46.47      2.11 o
   6   4   5      150.27      150.56      3.49 o
   7   4   5       14.53       11.94      2.02 o
   8   4   5       18.26       21.85      2.39 o
   9   4   5       13.44       18.66      2.88 o
 -10   5   5        1.59        1.63      2.04 o
  -9   5   5        1.45        2.12      1.80 o
  -8   5   5       28.98       34.02      1.52 o
  -7   5   5        4.17        4.59      0.73 o
  -6   5   5       30.34       29.86      0.99 o
  -5   5   5      105.74      103.66      2.27 o
  -4   5   5        1.20        1.93      0.69 o
  -3   5   5       14.34       12.63      0.70 o
  -2   5   5        7.00        8.59      1.08 o
  -1   5   5       99.96       95.86      1.77 o
   0   5   5       80.19       76.78      1.48 o
   1   5   5       55.91       55.77      1.38 o
   2   5   5      165.45      161.74      2.38 o
   3   5   5       96.21       95.77      1.44 o
   4   5   5      281.63      271.19      2.89 o
   5   5   5      107.09       99.20      4.13 o
   6   5   5       13.52       11.60      2.24 o
   7   5   5       31.53       33.84      2.94 o
   8   5   5       19.07       23.25      2.96 o
   9   5   5        5.49        6.44      2.31 o
 -10   6   5        4.44        5.12      2.28 o
  -9   6   5        5.37        6.62      2.75 o
  -8   6   5        1.04        0.91      1.84 o
  -7   6   5        1.25        1.49      1.70 o
  -6   6   5        5.33        5.58      0.55 o
  -5   6   5       19.81       20.42      0.68 o
  -4   6   5        8.09        8.37      0.82 o
  -3   6   5       31.80       32.69      1.00 o
  -2   6   5       31.29       29.26      1.53 o
  -1   6   5       49.28       50.04      1.22 o
   0   6   5      190.60      186.46      2.04 o
   1   6   5        1.57        1.04      0.56 o
   2   6   5       55.94       52.44      1.60 o
   3   6   5       70.63       69.69      1.21 o
   4   6   5       65.52       62.67      1.16 o
   5   6   5       18.57       19.78      2.16 o
   6   6   5        8.77       11.03      1.90 o
   7   6   5        4.68        5.02      1.93 o
   8   6   5        3.68        4.34      2.16 o
   9   6   5        5.99        8.84      3.84 o
  -9   7   5        1.12        1.02      1.99 o
  -8   7   5        0.23        1.19      1.73 o
  -7   7   5        5.70        0.48      2.26 o
  -6   7   5        2.97        4.09      1.73 o
  -5   7   5       17.16       20.93      1.96 o
  -4   7   5        8.07        9.88      1.67 o
  -3   7   5       28.46       28.59      0.54 o
  -2   7   5       19.87       19.89      0.67 o
  -1   7   5        8.42        8.20      0.71 o
   0   7   5       17.05       17.73      0.76 o
   1   7   5      165.65      158.12      1.95 o
   2   7   5      135.10      137.80      1.80 o
   3   7   5       39.56       43.33      1.11 o
   4   7   5       36.37       35.87      1.09 o
   5   7   5       24.93       25.76      1.94 o
   6   7   5        1.16        2.02      1.97 o
   7   7   5        0.23        0.44      1.70 o
   8   7   5        2.50        3.30      2.47 o
  -8   8   5        0.23        2.40      2.38 o
  -7   8   5        1.29        1.46      2.28 o
  -6   8   5       18.80       20.20      2.28 o
  -5   8   5       12.66       16.38      2.98 o
  -4   8   5        2.54        3.18      1.64 o
  -3   8   5       46.64       46.16      2.19 o
  -2   8   5       32.25       32.65      0.84 o
  -1   8   5       48.29       46.95      1.25 o
   0   8   5        7.27        7.67      0.68 o
   1   8   5       31.51       30.58      0.93 o
   2   8   5       52.28       49.69      1.21 o
   3   8   5       20.81       21.61      0.95 o
   4   8   5        7.07        6.82      0.81 o
   5   8   5        0.76        1.16      1.75 o
   6   8   5        0.52        0.71      1.62 o
   7   8   5        1.06        2.14      1.87 o
  -7   9   5        0.86       -0.17      1.82 o
  -6   9   5        0.31       -0.04      1.73 o
  -5   9   5        2.36        1.34      1.78 o
  -4   9   5        4.15        7.62      2.18 o
  -3   9   5        7.49        8.44      2.10 o
  -2   9   5       10.16       10.65      0.39 o
  -1   9   5        3.34        3.59      0.50 o
   0   9   5       12.52       12.01      0.80 o
   1   9   5       47.94       48.15      1.21 o
   2   9   5       37.59       37.33      1.37 o
   3   9   5        6.04        7.56      0.81 o
   4   9   5        1.47        1.47      0.65 o
   5   9   5        3.98        4.29      3.68 o
   6   9   5        3.13        1.10      2.09 o
   7   9   5        0.36        0.55      3.06 o
  -6  10   5        3.24        2.32      3.23 o
  -5  10   5        1.34        1.23      1.72 o
  -4  10   5        2.04        1.22      1.58 o
  -3  10   5        6.80        8.97      3.27 o
  -2  10   5        2.20        2.42      1.67 o
  -1  10   5        0.50        0.28      0.53 o
   0  10   5        0.56        0.62      0.64 o
   1  10   5        9.13        8.07      0.90 o
   2  10   5       12.08       13.43      1.03 o
   3  10   5        5.91        7.98      0.83 o
   4  10   5        0.29        0.19      0.93 o
   5  10   5        2.15        2.09      2.21 o
  -5  11   5        3.07        1.26      1.84 o
  -4  11   5        1.57       -0.08      3.11 o
  -3  11   5        0.21        0.63      1.45 o
  -2  11   5        1.81        1.47      1.47 o
  -1  11   5        2.94        1.32      1.73 o
   0  11   5        0.07        0.76      1.31 o
   1  11   5        2.93        2.14      0.71 o
   2  11   5        1.42        1.47      0.73 o
   3  11   5        0.33        0.94      1.02 o
   4  11   5        2.32        5.22      1.86 o
  -2  12   5        1.07        0.54      1.49 o
  -1  12   5        1.17        1.84      1.47 o
   0  12   5        0.12        0.28      1.04 o
   1  12   5        0.37        0.82      1.88 o
  -4 -11   6        0.82       -0.35      1.57 o
  -3 -11   6        5.32        2.52      2.66 o
  -2 -11   6        9.60       10.03      6.42 o
  -1 -11   6       17.62       17.77      1.94 o
   0 -11   6        4.53        2.25      1.76 o
   1 -11   6        0.93        0.78      1.31 o
   2 -11   6        8.58        4.89      2.31 o
   3 -11   6       12.00       12.50      4.01 o
  -6 -10   6        0.45        0.08      1.50 o
  -5 -10   6        1.47        0.00      1.56 o
  -4 -10   6        0.28        0.42      1.66 o
  -3 -10   6        8.44        4.35      3.68 o
  -2 -10   6        3.70        1.93      2.29 o
  -1 -10   6        5.44        5.60      1.65 o
   0 -10   6        8.98        3.78      3.84 o
   1 -10   6        9.59       12.71      1.88 o
   2 -10   6        1.85        3.92      1.36 o
   3 -10   6        0.73        0.51      1.26 o
   4 -10   6        3.40        4.43      1.86 o
   5 -10   6        7.89        8.83      3.35 o
  -7  -9   6        0.71        1.69      2.10 o
  -6  -9   6        1.36        1.66      2.57 o
  -5  -9   6        0.54       -0.84      1.53 o
  -4  -9   6        5.86        6.41      1.70 o
  -3  -9   6        1.77        0.51      1.47 o
  -2  -9   6       31.88       34.44      2.57 o
  -1  -9   6       65.44       65.73      2.52 o
   0  -9   6       11.39       11.98      1.63 o
   1  -9   6       15.12       10.37      7.19 o
   2  -9   6       37.30       39.48      2.47 o
   3  -9   6       12.21       16.26      1.57 o
   4  -9   6        2.75        3.91      1.30 o
   5  -9   6        0.89        0.38      1.22 o
   6  -9   6        1.59        1.12      1.30 o
  -8  -8   6        0.62       -0.14      1.63 o
  -7  -8   6        2.26        1.35      1.57 o
  -6  -8   6        4.77        5.15      1.70 o
  -5  -8   6        0.62        0.02      1.66 o
  -4  -8   6        8.26        8.97      2.00 o
  -3  -8   6       56.64       55.97      2.41 o
  -2  -8   6       39.52       38.19      2.12 o
  -1  -8   6        5.55        4.57      1.53 o
   0  -8   6       48.65       49.86      2.12 o
   1  -8   6       31.31       31.32      2.17 o
   2  -8   6        4.32        4.82      1.45 o
   3  -8   6        1.62        0.18      1.25 o
   4  -8   6        2.29        1.19      1.25 o
   5  -8   6        5.31        7.52      1.39 o
   6  -8   6       16.63       18.01      2.14 o
   7  -8   6       17.85       20.85      4.25 o
  -9  -7   6        1.56        1.39      2.94 o
  -8  -7   6        1.38        0.74      2.37 o
  -7  -7   6        0.16        0.41      2.37 o
  -6  -7   6        5.46       10.79      2.45 o
  -5  -7   6       22.07       17.66      4.01 o
  -4  -7   6       84.89       89.44      3.10 o
  -3  -7   6       40.01       40.30      2.06 o
  -2  -7   6       49.45       45.04      2.06 o
  -1  -7   6      190.59      189.90      8.87 o
   0  -7   6       12.20       11.80      1.59 o
   1  -7   6       51.36       53.11      2.02 o
   2  -7   6       92.46       90.91      2.49 o
   3  -7   6       22.08       24.16      2.02 o
   4  -7   6        0.34       -0.55      1.44 o
   5  -7   6        4.07        4.12      1.70 o
   6  -7   6        1.86        0.56      1.27 o
   7  -7   6        1.06        0.73      1.31 o
   8  -7   6        2.79        2.14      1.26 o
  -9  -6   6        0.94        2.13      2.86 o
  -8  -6   6        1.73        0.65      2.29 o
  -7  -6   6        2.42        1.48      0.84 o
  -6  -6   6       17.84       17.18      1.10 o
  -5  -6   6       22.59       19.55      1.43 o
  -4  -6   6       19.84       19.94      1.15 o
  -3  -6   6       63.86       61.72      2.94 o
  -2  -6   6       32.91       35.07      3.35 o
  -1  -6   6       13.98       15.47      1.49 o
   0  -6   6       14.90       18.80      1.84 o
   1  -6   6      160.25      162.57      3.58 o
   2  -6   6       25.91       25.40      1.61 o
   3  -6   6       66.62       64.65      4.13 o
   4  -6   6      143.94      139.30      4.54 o
   5  -6   6        4.10        5.79      1.28 o
   6  -6   6       52.53       52.81      2.02 o
   7  -6   6       14.04       16.85      1.63 o
   8  -6   6        3.99        1.89      1.26 o
 -10  -5   6        3.42        4.50      4.74 o
  -9  -5   6        5.14        3.50      1.61 o
  -8  -5   6        1.64        0.94      0.88 o
  -7  -5   6       15.11       13.09      5.72 o
  -6  -5   6       11.67        8.97      1.30 o
  -5  -5   6      212.89      195.45      3.04 o
  -4  -5   6      167.10      163.73      2.66 o
  -3  -5   6       18.20       17.98      1.00 o
  -2  -5   6        0.36        0.68      1.15 o
  -1  -5   6      110.35      111.60      3.43 o
   0  -5   6       43.23       44.85      1.76 o
   1  -5   6       24.25       23.88      1.55 o
   2  -5   6      166.28      168.47      3.17 o
   3  -5   6      175.35      170.97      3.62 o
   4  -5   6       26.72       25.94      4.33 o
   5  -5   6        1.86        2.21      1.15 o
   6  -5   6       42.55       42.46      1.82 o
   7  -5   6        2.21        4.02      1.52 o
   8  -5   6        5.48        5.22      1.12 o
   9  -5   6        3.55        3.35      1.44 o
 -10  -4   6        2.66        0.78      1.71 o
  -9  -4   6        5.31       -0.06      1.23 o
  -8  -4   6       21.47       23.06      1.37 o
  -7  -4   6       14.08       12.67      1.16 o
  -6  -4   6        2.56        2.29      0.88 o
  -5  -4   6       75.48       66.74      1.74 o
  -4  -4   6       57.65       56.55      1.83 o
  -3  -4   6       24.13       26.29      1.35 o
  -2  -4   6       27.11       28.30      1.16 o
  -1  -4   6        0.33        0.43      0.82 o
   0  -4   6       54.72       62.36      1.88 o
   1  -4   6       88.41       94.70      2.19 o
   2  -4   6       40.94       38.58      2.37 o
   3  -4   6      141.52      142.61      3.12 o
   4  -4   6      660.99      658.12      8.33 o
   5  -4   6       47.32       47.27      2.21 o
   6  -4   6       19.12       20.30      1.44 o
   7  -4   6       34.94       40.08      1.76 o
   8  -4   6        2.86        2.75      1.22 o
   9  -4   6        1.24        1.48      1.73 o
 -10  -3   6        6.11        2.93      3.76 o
  -9  -3   6        3.76        0.25      1.68 o
  -8  -3   6        9.86        5.60      4.41 o
  -7  -3   6       10.78        9.32      1.53 o
  -6  -3   6        8.77        6.29      2.04 o
  -5  -3   6      201.64      192.71      3.35 o
  -4  -3   6      159.24      142.54      6.42 o
  -3  -3   6       71.01       73.73      1.88 o
  -2  -3   6       21.66       21.42      1.13 o
  -1  -3   6       39.88       39.30      1.34 o
   0  -3   6      101.13      101.07      2.27 o
   1  -3   6      309.59      298.59      4.42 o
   2  -3   6      382.69      379.03      5.06 o
   3  -3   6      478.59      458.26      8.63 o
   4  -3   6      287.23      282.93      4.27 o
   5  -3   6       19.93       18.50      1.31 o
   6  -3   6       49.69       46.74      1.91 o
   7  -3   6       14.87       14.85      1.33 o
   8  -3   6        3.62        1.96      1.18 o
   9  -3   6        2.45        0.65      1.56 o
 -11  -2   6        1.65        0.77      1.45 o
 -10  -2   6        1.28        0.35      1.39 o
  -9  -2   6        5.19       -0.06      1.69 o
  -8  -2   6        2.97        2.12      1.16 o
  -7  -2   6       33.12       32.67      1.93 o
  -6  -2   6       38.59       36.49      1.67 o
  -5  -2   6      129.15      119.91      2.66 o
  -4  -2   6       32.01       33.84      2.04 o
  -3  -2   6      157.15      148.91      3.60 o
  -2  -2   6      195.78      194.28      3.27 o
  -1  -2   6       35.19       33.03      1.31 o
   0  -2   6       67.22       67.36      1.70 o
   1  -2   6      216.41      217.31      3.27 o
   2  -2   6       26.76       28.86      1.45 o
   3  -2   6       66.45       66.48      2.07 o
   4  -2   6      213.05      202.93      3.24 o
   5  -2   6      100.00       97.93      2.14 o
   6  -2   6        8.55        7.91      1.14 o
   7  -2   6       60.91       58.41      2.06 o
   8  -2   6       45.78       43.32      2.22 o
   9  -2   6        8.23        3.10      2.78 o
 -11  -1   6        0.74       -0.25      1.74 o
 -10  -1   6        3.58        4.74      1.74 o
  -9  -1   6        4.29        1.54      1.35 o
  -8  -1   6        9.52        6.71      1.30 o
  -7  -1   6       15.02       15.94      2.70 o
  -6  -1   6       47.82       47.57      1.67 o
  -5  -1   6       23.77       20.82      1.68 o
  -4  -1   6      145.66      143.74      3.68 o
  -3  -1   6      425.29      402.53      5.73 o
  -2  -1   6       19.27       20.45      1.51 o
  -1  -1   6      769.33      744.74      8.52 o
   0  -1   6      944.44     1057.53     11.21 o
   1  -1   6       65.52       65.60      2.46 o
   2  -1   6      601.34      603.17      7.15 o
   3  -1   6      223.61      222.76      4.99 o
   4  -1   6      161.38      154.59      2.61 o
   5  -1   6        9.38        9.94      1.26 o
   6  -1   6       44.50       47.31      1.51 o
   7  -1   6       12.26       11.88      0.84 o
   8  -1   6        4.06        4.70      1.68 o
   9  -1   6       17.73       24.85      2.57 o
  10  -1   6        1.64        0.75      1.70 o
 -11   0   6        0.21        0.42      1.45 o
 -10   0   6        1.92        1.92      2.00 o
  -9   0   6        0.03       -0.23      1.41 o
  -8   0   6        2.21        3.42      1.21 o
  -7   0   6        1.72        1.49      1.09 o
  -6   0   6       16.47       13.28      1.36 o
  -5   0   6      394.90      374.94      5.31 o
  -4   0   6        3.88        3.04      0.95 o
  -3   0   6     1067.28     1048.00     11.21 o
  -2   0   6      651.25      637.27     10.52 o
  -1   0   6       14.53       10.76      1.35 o
   0   0   6       68.36       58.62      1.88 o
   1   0   6       81.96       84.18      1.94 o
   2   0   6       60.05       67.12      1.85 o
   3   0   6       48.77       54.58      1.79 o
   4   0   6       36.79       38.08      1.21 o
   5   0   6        7.47        7.70      0.75 o
   6   0   6        0.02        0.16      0.54 o
   7   0   6       75.82       75.33      2.90 o
   8   0   6       58.46       60.34      2.60 o
   9   0   6        7.07        7.28      2.02 o
  10   0   6        2.25        4.30      2.51 o
 -11   1   6        0.74        1.05      1.45 o
 -10   1   6        3.54        1.49      1.45 o
  -9   1   6        4.25        2.42      1.31 o
  -8   1   6        9.20        8.33      1.63 o
  -7   1   6       16.41       16.68      1.39 o
  -6   1   6       45.85       43.71      3.56 o
  -5   1   6       23.19       21.75      1.63 o
  -4   1   6      144.60      135.50      2.78 o
  -3   1   6      422.01      402.28      5.06 o
  -2   1   6       19.82       18.94      1.18 o
  -1   1   6      768.59      740.69      8.40 o
   0   1   6      954.70     1059.11     11.53 o
   1   1   6       65.06       63.59      2.02 o
   2   1   6      596.38      591.56      7.33 o
   3   1   6      226.13      229.84      3.64 o
   4   1   6      161.98      156.57      3.88 o
   5   1   6        8.27        8.63      0.56 o
   6   1   6       45.10       44.85      0.83 o
   7   1   6       12.06       12.23      1.82 o
   8   1   6        4.36        5.93      1.91 o
   9   1   6       17.99       19.80      2.37 o
  10   1   6        1.57       -0.03      2.20 o
 -11   2   6        1.58        1.04      1.24 o
 -10   2   6        1.30        2.93      1.82 o
  -9   2   6        5.21        5.26      1.31 o
  -8   2   6        2.75        2.16      1.16 o
  -7   2   6       33.17       32.21      1.59 o
  -6   2   6       38.20       36.72      1.88 o
  -5   2   6      132.66      123.81      3.04 o
  -4   2   6       31.87       31.12      1.46 o
  -3   2   6      159.00      155.64      2.58 o
  -2   2   6      200.43      193.33      2.93 o
  -1   2   6       33.90       35.29      1.28 o
   0   2   6       64.25       62.93      1.92 o
   1   2   6      206.14      208.92      3.46 o
   2   2   6       25.91       25.47      1.66 o
   3   2   6       64.58       69.66      1.97 o
   4   2   6      207.64      199.84      3.93 o
   5   2   6       98.25       97.82      1.56 o
   6   2   6        8.49        7.49      1.93 o
   7   2   6       61.42       64.51      2.60 o
   8   2   6       46.65       46.60      2.66 o
   9   2   6        8.18        7.48      2.17 o
 -10   3   6        6.11        6.97      1.27 o
  -9   3   6        3.77        5.90      1.24 o
  -8   3   6       10.02        8.30      1.67 o
  -7   3   6        9.75        7.10      1.10 o
  -6   3   6        8.94        7.29      1.07 o
  -5   3   6      201.53      188.60      3.10 o
  -4   3   6      156.47      144.39      2.50 o
  -3   3   6       69.37       74.93      2.33 o
  -2   3   6       22.14       21.03      1.66 o
  -1   3   6       41.21       35.68      1.30 o
   0   3   6      105.29      103.56      2.04 o
   1   3   6      309.47      293.50      4.07 o
   2   3   6      380.10      386.65      5.45 o
   3   3   6      482.72      460.01      6.07 o
   4   3   6      288.12      286.01      4.95 o
   5   3   6       19.74       18.22      2.07 o
   6   3   6       49.53       48.04      2.37 o
   7   3   6       14.79       18.45      2.11 o
   8   3   6        3.89        3.49      2.53 o
   9   3   6        2.37        3.72      2.51 o
 -10   4   6        2.70        2.13      1.14 o
  -9   4   6        5.29        6.24      1.09 o
  -8   4   6       21.51       25.36      1.60 o
  -7   4   6       14.14       12.25      1.19 o
  -6   4   6        2.64        2.12      1.36 o
  -5   4   6       76.73       70.45      1.77 o
  -4   4   6       57.97       55.53      2.08 o
  -3   4   6       23.05       23.51      1.06 o
  -2   4   6       26.20       27.72      1.39 o
  -1   4   6        0.48        1.65      0.82 o
   0   4   6       55.22       63.51      1.82 o
   1   4   6       85.44       85.61      2.53 o
   2   4   6       41.49       39.15      2.00 o
   3   4   6      140.91      141.37      2.03 o
   4   4   6      658.56      654.38      5.73 o
   5   4   6       47.03       49.14      2.22 o
   6   4   6       18.78       17.89      1.99 o
   7   4   6       35.19       36.02      2.46 o
   8   4   6        3.08        4.08      1.99 o
   9   4   6        1.21        1.58      2.14 o
 -10   5   6        3.37        4.48      2.24 o
  -9   5   6        5.07       10.53      2.86 o
  -8   5   6        1.66        2.11      0.83 o
  -7   5   6       15.28       15.52      1.56 o
  -6   5   6       11.69       11.17      1.86 o
  -5   5   6      212.95      197.77      3.23 o
  -4   5   6      166.71      160.20      2.82 o
  -3   5   6       18.66       18.24      1.14 o
  -2   5   6        0.31        0.78      0.72 o
  -1   5   6      109.17      104.09      2.19 o
   0   5   6       43.88       44.73      1.47 o
   1   5   6       24.20       24.74      1.02 o
   2   5   6      167.34      167.65      2.28 o
   3   5   6      176.22      172.49      2.27 o
   4   5   6       27.02       26.11      1.00 o
   5   5   6        2.15        2.10      1.79 o
   6   5   6       42.72       41.28      2.81 o
   7   5   6        2.28        2.01      2.31 o
   8   5   6        5.20        6.58      3.35 o
   9   5   6        3.36        1.68      3.71 o
  -9   6   6        0.97        3.43      2.19 o
  -8   6   6        1.59       -0.07      2.19 o
  -7   6   6        2.45        0.90      0.80 o
  -6   6   6       17.62       17.90      1.08 o
  -5   6   6       23.51       21.22      1.21 o
  -4   6   6       20.17       19.03      1.02 o
  -3   6   6       62.87       63.21      2.68 o
  -2   6   6       32.01       34.65      1.35 o
  -1   6   6       13.56       12.83      0.94 o
   0   6   6       14.32       17.08      0.97 o
   1   6   6      161.11      161.26      2.09 o
   2   6   6       26.89       25.84      1.08 o
   3   6   6       66.67       64.78      1.28 o
   4   6   6      145.35      139.25      2.46 o
   5   6   6        4.17        3.44      1.90 o
   6   6   6       52.26       53.63      3.02 o
   7   6   6       13.65       18.23      2.28 o
   8   6   6        3.88        5.78      2.22 o
  -9   7   6        1.53        1.64      2.21 o
  -8   7   6        1.41        0.21      1.90 o
  -7   7   6        0.13        1.48      2.23 o
  -6   7   6        5.39        3.03      2.98 o
  -5   7   6       22.13       19.89      2.44 o
  -4   7   6       85.19       85.21      1.57 o
  -3   7   6       40.34       42.33      1.10 o
  -2   7   6       49.49       47.50      1.06 o
  -1   7   6      191.83      188.59      2.27 o
   0   7   6       11.91       15.07      0.82 o
   1   7   6       51.46       51.14      1.46 o
   2   7   6       92.46       90.44      1.58 o
   3   7   6       21.97       23.77      1.05 o
   4   7   6        0.32        0.57      0.75 o
   5   7   6        3.72        4.02      1.98 o
   6   7   6        2.10        1.92      1.70 o
   7   7   6        1.12        1.28      2.21 o
   8   7   6        2.68        3.64      2.19 o
  -8   8   6        0.59        0.09      1.94 o
  -7   8   6        2.31        1.25      1.99 o
  -6   8   6        4.96        3.39      2.98 o
  -5   8   6        0.70        0.49      1.90 o
  -4   8   6        8.38        8.22      2.20 o
  -3   8   6       56.58       53.73      0.92 o
  -2   8   6       38.69       40.13      0.89 o
  -1   8   6        5.51        5.27      0.94 o
   0   8   6       48.43       48.19      1.23 o
   1   8   6       31.72       32.38      1.19 o
   2   8   6        4.47        4.98      0.93 o
   3   8   6        1.71        1.60      0.86 o
   4   8   6        2.46        1.85      0.90 o
   5   8   6        5.03        0.08      1.66 o
   6   8   6       16.65       19.46      2.22 o
   7   8   6       17.87       22.12      2.54 o
  -7   9   6        0.64        0.28      2.11 o
  -6   9   6        1.34        0.63      2.22 o
  -5   9   6        0.58       -0.50      2.07 o
  -4   9   6        6.05        2.49      2.94 o
  -3   9   6        1.70        2.08      1.94 o
  -2   9   6       32.16       31.95      0.74 o
  -1   9   6       66.54       64.29      1.43 o
   0   9   6       11.70       10.06      1.02 o
   1   9   6       15.07       14.29      1.02 o
   2   9   6       37.19       37.24      1.29 o
   3   9   6       12.22       14.51      0.91 o
   4   9   6        2.80        2.10      0.70 o
   5   9   6        0.79        0.64      1.53 o
   6   9   6        1.51        1.36      2.91 o
  -6  10   6        0.49       -0.33      2.19 o
  -5  10   6        1.49        0.57      1.78 o
  -4  10   6        0.29       -0.88      1.72 o
  -3  10   6        8.54        7.13      6.58 o
  -2  10   6        3.61        1.76      1.52 o
  -1  10   6        5.42        2.39      2.49 o
   0  10   6        8.93       11.13      1.32 o
   1  10   6        9.47       12.24      0.87 o
   2  10   6        1.80        1.69      0.76 o
   3  10   6        0.77        0.68      0.73 o
   4  10   6        3.35        2.54      1.25 o
   5  10   6        7.72        3.39      3.56 o
  -4  11   6        0.74       -0.41      2.21 o
  -3  11   6        5.15        0.41      2.21 o
  -2  11   6        9.67       12.02      2.45 o
  -1  11   6       18.09       19.45      2.45 o
   0  11   6        4.73        2.27      1.68 o
   1  11   6        0.93        0.28      0.85 o
   2  11   6        8.64        8.89      0.91 o
   3  11   6       12.12       12.10      1.43 o
  -2 -11   7        4.20        2.51      2.53 o
  -1 -11   7        9.07       12.21      2.11 o
   0 -11   7        6.71        6.83      4.45 o
   1 -11   7        5.14        5.86      1.79 o
  -5 -10   7        2.25        1.83      1.88 o
  -4 -10   7        3.35        1.47      2.06 o
  -3 -10   7        4.47        1.96      3.07 o
  -2 -10   7        3.82        2.13      3.43 o
  -1 -10   7        5.78        2.25      2.82 o
   0 -10   7        0.17        0.05      1.46 o
   1 -10   7        2.95        3.38      2.13 o
   2 -10   7       12.34       15.05      1.92 o
   3 -10   7       11.02       10.04      1.72 o
   4 -10   7        2.37        2.88      1.51 o
  -6  -9   7        3.85        1.57      1.88 o
  -5  -9   7        7.68        3.65      3.76 o
  -4  -9   7        1.56        2.99      2.06 o
  -3  -9   7       39.32       40.54      2.43 o
  -2  -9   7       61.24       59.37      3.23 o
  -1  -9   7       34.17       40.08      2.31 o
   0  -9   7        5.86       10.86      3.07 o
   1  -9   7        2.12        0.57      1.52 o
   2  -9   7        0.30        0.29      1.34 o
   3  -9   7        1.45        1.75      1.60 o
   4  -9   7        2.80        3.37      1.94 o
   5  -9   7        3.20        1.33      1.47 o
  -7  -8   7        0.38       -0.28      1.49 o
  -6  -8   7        1.77        0.37      1.67 o
  -5  -8   7        5.93        6.42      1.85 o
  -4  -8   7       22.65       25.91      3.31 o
  -3  -8   7       16.58       16.88      2.40 o
  -2  -8   7        4.43        3.22      1.71 o
  -1  -8   7        9.97       11.47      1.78 o
   0  -8   7       12.27        8.52      5.27 o
   1  -8   7        7.29        6.52      4.86 o
   2  -8   7       17.47       18.70      1.78 o
   3  -8   7       13.54       16.13      1.74 o
   4  -8   7        1.05        1.69      1.35 o
   5  -8   7        7.26        8.38      5.76 o
   6  -8   7       12.00       12.61      3.11 o
  -8  -7   7        1.62        1.39      3.84 o
  -7  -7   7        5.46        3.35      2.62 o
  -6  -7   7       13.09       18.23      3.02 o
  -5  -7   7        9.24       11.20      2.62 o
  -4  -7   7        5.35        9.65      2.45 o
  -3  -7   7       62.92       64.00      4.62 o
  -2  -7   7      151.78      154.13      5.60 o
  -1  -7   7       75.60       70.79      2.58 o
   0  -7   7       11.98        9.88      2.61 o
   1  -7   7       70.15       70.39      3.23 o
   2  -7   7        7.85        8.41      1.57 o
   3  -7   7        5.71        4.48      1.49 o
   4  -7   7        7.44        6.10      1.92 o
   5  -7   7        3.78        1.50      1.41 o
   6  -7   7        3.97        1.09      1.68 o
   7  -7   7        3.10        0.16      2.37 o
  -9  -6   7        0.65        0.08      2.78 o
  -8  -6   7        2.62       -0.08      2.70 o
  -7  -6   7        8.18        6.81      3.39 o
  -6  -6   7       16.76       17.09      1.92 o
  -5  -6   7       41.04       36.83      2.00 o
  -4  -6   7       57.63       55.65      1.58 o
  -3  -6   7       20.16       20.80      1.15 o
  -2  -6   7        2.10        3.43      1.88 o
  -1  -6   7       52.74       56.64      2.18 o
   0  -6   7       29.49       32.27      2.78 o
   1  -6   7      124.07      129.71      4.74 o
   2  -6   7      129.21      133.48      3.47 o
   3  -6   7       75.01       83.31      2.76 o
   4  -6   7        5.59        7.24      1.43 o
   5  -6   7       18.14       19.79      2.04 o
   6  -6   7       21.54       21.09      1.78 o
   7  -6   7        2.29        1.53      1.63 o
   8  -6   7        3.27        3.73      1.21 o
  -9  -5   7        8.76        1.14      3.02 o
  -8  -5   7        5.50        3.09      1.84 o
  -7  -5   7        2.98        1.16      1.31 o
  -6  -5   7       15.82       14.21      1.48 o
  -5  -5   7       13.99       13.82      1.11 o
  -4  -5   7       40.84       39.20      1.60 o
  -3  -5   7       20.23       21.31      1.19 o
  -2  -5   7       44.48       44.88      1.54 o
  -1  -5   7       89.64       85.96      2.06 o
   0  -5   7       73.81       76.85      3.27 o
   1  -5   7      713.34      717.10      9.62 o
   2  -5   7      120.99      119.07      3.21 o
   3  -5   7       11.52       11.24      1.50 o
   4  -5   7       55.76       59.83      2.37 o
   5  -5   7        1.88        0.98      1.27 o
   6  -5   7        2.71        2.12      1.58 o
   7  -5   7        2.44        2.81      2.29 o
   8  -5   7        4.19        3.92      1.19 o
 -10  -4   7        2.36        1.10      1.75 o
  -9  -4   7        1.67        0.97      1.16 o
  -8  -4   7       17.21       16.48      1.83 o
  -7  -4   7       47.60       47.52      2.08 o
  -6  -4   7        2.98        2.66      1.59 o
  -5  -4   7       26.17       27.10      1.35 o
  -4  -4   7       51.93       49.36      1.65 o
  -3  -4   7        8.67        9.11      1.42 o
  -2  -4   7       32.34       31.20      1.63 o
  -1  -4   7       27.29       28.13      1.80 o
   0  -4   7       15.97       13.41      1.30 o
   1  -4   7      147.57      147.09      4.33 o
   2  -4   7      237.06      242.76      6.87 o
   3  -4   7      289.74      283.66      4.57 o
   4  -4   7       23.05       24.54      1.59 o
   5  -4   7       59.58       59.73      2.05 o
   6  -4   7       12.81       12.29      1.75 o
   7  -4   7        4.96        3.10      1.28 o
   8  -4   7       12.87       10.53      1.39 o
 -10  -3   7        7.03        7.09      5.97 o
  -9  -3   7       16.65       20.09      1.68 o
  -8  -3   7        6.51        6.23      4.17 o
  -7  -3   7       18.27       17.87      1.37 o
  -6  -3   7       47.67       47.49      1.74 o
  -5  -3   7       29.62       28.46      2.62 o
  -4  -3   7      109.71      103.08      2.28 o
  -3  -3   7       73.49       73.82      1.92 o
  -2  -3   7      106.27      104.46      3.23 o
  -1  -3   7       28.48       28.66      1.41 o
   0  -3   7      271.82      279.76      4.44 o
   1  -3   7      805.14      770.79      9.23 o
   2  -3   7      250.48      243.70      5.64 o
   3  -3   7       72.29       72.11      2.39 o
   4  -3   7       54.97       53.92      1.90 o
   5  -3   7       21.17       23.19      1.84 o
   6  -3   7        6.52        6.25      1.21 o
   7  -3   7        6.56        4.45      1.22 o
   8  -3   7        0.07        0.36      0.93 o
   9  -3   7        4.38        1.97      2.08 o
 -10  -2   7        1.53        0.58      1.81 o
  -9  -2   7        0.63       -0.38      1.25 o
  -8  -2   7       19.19       19.15      1.55 o
  -7  -2   7        2.98        3.31      1.13 o
  -6  -2   7       62.14       66.37      2.36 o
  -5  -2   7      124.06      120.07      2.98 o
  -4  -2   7       73.67       72.45      2.00 o
  -3  -2   7       19.73       19.86      1.30 o
  -2  -2   7      107.23      106.23      4.78 o
  -1  -2   7      212.19      211.86      6.75 o
   0  -2   7        8.21       12.52      1.27 o
   1  -2   7      180.99      182.37      4.01 o
   2  -2   7      633.14      635.10      7.87 o
   3  -2   7      173.15      169.14      3.33 o
   4  -2   7        7.08        7.40      1.31 o
   5  -2   7       69.20       64.79      1.90 o
   6  -2   7       28.04       30.31      1.47 o
   7  -2   7        3.41        2.81      1.37 o
   8  -2   7       12.11       10.30      3.12 o
   9  -2   7        6.51        5.72      3.51 o
 -10  -1   7        0.35       -0.45      1.27 o
  -9  -1   7        7.28        4.21      3.11 o
  -8  -1   7        2.67        3.42      1.56 o
  -7  -1   7       13.26       12.29      1.38 o
  -6  -1   7      361.72      346.30      5.14 o
  -5  -1   7       48.25       47.56      3.31 o
  -4  -1   7      179.38      174.88      3.41 o
  -3  -1   7      706.09      707.41      8.33 o
  -2  -1   7      632.23      623.07     15.59 o
  -1  -1   7        2.11        2.28      1.04 o
   0  -1   7      287.40      298.27      4.55 o
   1  -1   7      182.17      172.18      3.38 o
   2  -1   7      106.25      108.24      2.48 o
   3  -1   7       57.07       59.76      4.01 o
   4  -1   7        4.65        4.35      0.99 o
   5  -1   7        5.86        2.40      2.45 o
   6  -1   7        0.35        0.15      0.79 o
   7  -1   7       44.17       41.26      2.66 o
   8  -1   7       13.88       14.63      2.33 o
   9  -1   7        3.89        4.92      2.29 o
 -10   0   7        0.15        0.81      1.64 o
  -9   0   7        0.13       -0.10      1.35 o
  -8   0   7        1.57        2.73      1.54 o
  -7   0   7        9.56       14.73      1.44 o
  -6   0   7       31.74       27.80      2.09 o
  -5   0   7        3.46        3.51      1.21 o
  -4   0   7      351.98      330.42      6.79 o
  -3   0   7        1.02        1.59      1.13 o
  -2   0   7      221.98      208.47      3.61 o
  -1   0   7      373.43      373.97      4.95 o
   0   0   7        0.03        0.74      1.04 o
   1   0   7      826.68      872.70     10.36 o
   2   0   7      192.29      200.95      3.44 o
   3   0   7       63.47       64.43      2.08 o
   4   0   7       24.40       23.60      1.84 o
   5   0   7      142.84      134.78      3.15 o
   6   0   7       25.35       26.91      1.35 o
   7   0   7        0.20        0.09      0.74 o
   8   0   7        5.84        6.02      1.88 o
   9   0   7        9.86       11.94      2.20 o
 -10   1   7        0.32        0.30      1.24 o
  -9   1   7        7.14        6.01      3.92 o
  -8   1   7        2.55        3.98      2.06 o
  -7   1   7       13.21       10.99      1.35 o
  -6   1   7      364.03      352.97      6.02 o
  -5   1   7       48.86       45.79      2.17 o
  -4   1   7      179.82      176.23      3.11 o
  -3   1   7      707.45      713.42     15.47 o
  -2   1   7      632.72      618.68      8.84 o
  -1   1   7        2.12        2.05      1.33 o
   0   1   7      283.13      296.56      4.19 o
   1   1   7      179.48      171.70      3.06 o
   2   1   7      105.21      106.58      2.70 o
   3   1   7       59.62       57.10      2.02 o
   4   1   7        5.80        5.60      1.45 o
   5   1   7        5.70        6.10      1.09 o
   6   1   7        0.23        0.03      0.62 o
   7   1   7       44.93       42.50      2.40 o
   8   1   7       13.98       14.94      2.14 o
   9   1   7        3.82        3.77      2.14 o
 -10   2   7        1.51        2.65      1.41 o
  -9   2   7        0.62        0.12      1.05 o
  -8   2   7       19.28       22.02      1.57 o
  -7   2   7        2.59        2.11      1.29 o
  -6   2   7       61.13       68.91      2.43 o
  -5   2   7      125.52      119.15      2.89 o
  -4   2   7       76.82       75.41      2.36 o
  -3   2   7       18.92       19.23      1.88 o
  -2   2   7      108.20      106.07      2.25 o
  -1   2   7      211.40      202.57      3.20 o
   0   2   7        7.24       10.55      1.26 o
   1   2   7      180.22      186.47      3.55 o
   2   2   7      625.95      636.33      7.90 o
   3   2   7      171.06      167.94      3.27 o
   4   2   7        7.11        8.58      1.84 o
   5   2   7       70.40       64.69      1.84 o
   6   2   7       28.59       29.37      2.78 o
   7   2   7        3.41        3.70      1.82 o
   8   2   7       12.31       12.44      2.14 o
   9   2   7        6.67        6.36      2.76 o
 -10   3   7        7.03        9.05      1.53 o
  -9   3   7       16.66       21.35      1.76 o
  -8   3   7        6.45        7.59      1.75 o
  -7   3   7       18.51       17.51      1.36 o
  -6   3   7       49.30       50.12      1.72 o
  -5   3   7       30.62       29.24      1.59 o
  -4   3   7      110.25      100.97      2.28 o
  -3   3   7       75.69       73.64      2.08 o
  -2   3   7      107.31      105.31      2.82 o
  -1   3   7       28.36       26.38      1.66 o
   0   3   7      271.35      274.28      4.39 o
   1   3   7      800.12      765.17      9.09 o
   2   3   7      249.71      243.93      3.96 o
   3   3   7       75.18       75.43      2.31 o
   4   3   7       55.57       54.14      3.60 o
   5   3   7       21.29       20.61      0.45 o
   6   3   7        6.88        7.16      1.79 o
   7   3   7        6.97        7.43      1.94 o
   8   3   7        0.07       -0.46      1.70 o
   9   3   7        4.35        6.28      2.31 o
 -10   4   7        2.32        1.69      1.21 o
  -9   4   7        1.67        0.88      1.08 o
  -8   4   7       17.23       16.94      1.40 o
  -7   4   7       47.41       47.98      3.11 o
  -6   4   7        2.86        2.67      0.96 o
  -5   4   7       27.04       24.36      1.84 o
  -4   4   7       51.70       51.15      2.00 o
  -3   4   7        8.27        8.73      1.05 o
  -2   4   7       33.32       31.22      1.51 o
  -1   4   7       26.56       25.07      1.36 o
   0   4   7       16.05       12.88      1.28 o
   1   4   7      149.38      146.54      3.24 o
   2   4   7      239.29      242.07      3.99 o
   3   4   7      288.66      285.73      4.60 o
   4   4   7       23.50       22.12      1.05 o
   5   4   7       60.81       62.37      2.46 o
   6   4   7       12.53       13.36      1.94 o
   7   4   7        4.91        2.82      1.91 o
   8   4   7       12.91       12.93      2.39 o
  -9   5   7        8.74       11.37      2.89 o
  -8   5   7        5.45        6.82      1.33 o
  -7   5   7        3.01        3.39      1.35 o
  -6   5   7       16.44       15.20      1.07 o
  -5   5   7       13.66       14.88      1.47 o
  -4   5   7       41.27       37.87      1.78 o
  -3   5   7       21.53       21.76      1.57 o
  -2   5   7       44.27       42.18      1.50 o
  -1   5   7       89.39       85.51      2.34 o
   0   5   7       74.81       70.28      1.98 o
   1   5   7      714.63      702.36      9.15 o
   2   5   7      121.54      119.65      2.02 o
   3   5   7       11.90       12.67      1.83 o
   4   5   7       54.95       53.90      1.28 o
   5   5   7        1.80        2.02      1.14 o
   6   5   7        2.46        3.25      1.79 o
   7   5   7        2.11        0.62      3.09 o
   8   5   7        4.06        6.92      2.75 o
  -9   6   7        0.66        0.70      2.10 o
  -8   6   7        2.72        3.28      2.08 o
  -7   6   7        8.25        3.37      4.33 o
  -6   6   7       16.71       18.24      1.16 o
  -5   6   7       40.23       38.20      1.42 o
  -4   6   7       56.92       56.88      1.93 o
  -3   6   7       20.02       21.77      1.06 o
  -2   6   7        2.07        2.38      0.84 o
  -1   6   7       53.92       51.83      1.95 o
   0   6   7       28.19       25.33      1.20 o
   1   6   7      125.69      127.02      2.15 o
   2   6   7      131.88      129.62      1.90 o
   3   6   7       75.42       77.21      1.51 o
   4   6   7        5.78        4.35      0.91 o
   5   6   7       18.80       21.31      2.01 o
   6   6   7       21.72       22.65      3.40 o
   7   6   7        2.29        1.31      2.02 o
   8   6   7        3.14        4.04      2.37 o
  -8   7   7        1.57       -0.24      1.85 o
  -7   7   7        5.55        1.99      2.50 o
  -6   7   7       13.36       18.46      2.28 o
  -5   7   7        8.93        9.86      3.22 o
  -4   7   7        5.43        6.90      0.68 o
  -3   7   7       63.23       65.05      1.51 o
  -2   7   7      151.83      150.83      2.41 o
  -1   7   7       75.54       73.18      2.12 o
   0   7   7       11.93       10.44      0.84 o
   1   7   7       71.92       68.30      1.48 o
   2   7   7        8.01        8.88      0.91 o
   3   7   7        5.30        4.49      0.80 o
   4   7   7        7.01        6.84      0.75 o
   5   7   7        3.69        1.46      1.18 o
   6   7   7        3.75        2.34      1.85 o
   7   7   7        2.88        3.66      2.14 o
  -7   8   7        0.43        0.21      1.82 o
  -6   8   7        1.82        0.98      1.93 o
  -5   8   7        5.91        3.90      3.07 o
  -4   8   7       22.51       26.80      2.28 o
  -3   8   7       16.62       15.19      0.66 o
  -2   8   7        4.17        3.63      0.61 o
  -1   8   7        9.39       11.07      0.94 o
   0   8   7       11.88       10.86      0.93 o
   1   8   7        7.48        7.33      0.84 o
   2   8   7       17.70       16.12      1.03 o
   3   8   7       13.52       14.97      1.03 o
   4   8   7        1.10        0.40      0.89 o
   5   8   7        7.53        4.59      3.30 o
   6   8   7       12.31       11.46      8.26 o
  -6   9   7        3.93        3.94      3.60 o
  -5   9   7        7.71        6.26      5.89 o
  -4   9   7        1.57        0.33      2.28 o
  -3   9   7       39.57       39.81      2.39 o
  -2   9   7       61.80       60.25      1.18 o
  -1   9   7       34.15       37.27      1.22 o
   0   9   7        5.45        5.91      1.05 o
   1   9   7        2.11        2.58      0.84 o
   2   9   7        0.32        0.47      0.74 o
   3   9   7        1.54        1.07      0.90 o
   4   9   7        2.85        1.35      1.32 o
   5   9   7        3.23        1.25      1.70 o
  -5  10   7        2.35        0.49      2.78 o
  -4  10   7        3.39       -0.08      2.45 o
  -3  10   7        4.52        0.25      3.76 o
  -2  10   7        3.69       -0.16      3.51 o
  -1  10   7        5.63        4.74      2.21 o
   0  10   7        0.15        0.62      0.74 o
   1  10   7        2.87        2.95      0.98 o
   2  10   7       12.03       12.02      1.01 o
   3  10   7       10.98       13.54      1.12 o
   4  10   7        2.39        0.79      1.11 o
  -2  11   7        4.33        0.00      2.21 o
  -1  11   7        9.09        0.00      2.45 o
   0  11   7        6.56        9.65      3.51 o
   1  11   7        5.20        4.33      1.44 o
  -4 -10   8        1.52        1.56      2.08 o
  -3 -10   8        4.06        1.53      2.43 o
  -2 -10   8       10.76       13.11      2.28 o
  -1 -10   8        6.19        6.46      2.00 o
   0 -10   8       12.78       14.04      2.10 o
   1 -10   8        2.21        1.31      1.90 o
   2 -10   8        2.01        2.80      1.68 o
  -5  -9   8       10.78       11.52      2.76 o
  -4  -9   8       12.50       15.01      2.31 o
  -3  -9   8        2.68        1.21      2.33 o
  -2  -9   8       18.67       23.99      2.39 o
  -1  -9   8        8.30       10.79      2.21 o
   0  -9   8        0.79        0.62      1.62 o
   1  -9   8        3.76        1.36      2.22 o
   2  -9   8        9.33       10.48      6.54 o
   3  -9   8        6.12        6.00      1.77 o
   4  -9   8        2.00        0.69      1.50 o
  -7  -8   8        1.52        0.92      1.90 o
  -6  -8   8       14.48       17.23      2.37 o
  -5  -8   8       14.11       14.79      2.29 o
  -4  -8   8        2.57        3.16      1.85 o
  -3  -8   8       22.28       23.88      2.57 o
  -2  -8   8        2.14        3.23      1.75 o
  -1  -8   8       15.91       18.90      2.28 o
   0  -8   8       17.88       19.86      1.96 o
   1  -8   8        0.41       -0.13      1.43 o
   2  -8   8       38.88       38.71      2.75 o
   3  -8   8       33.17       38.62      3.28 o
   4  -8   8        8.61       11.22      2.41 o
   5  -8   8        1.99        1.84      1.83 o
  -7  -7   8        2.73        3.43      2.86 o
  -6  -7   8        9.31       12.92      3.02 o
  -5  -7   8       36.06       40.05      3.43 o
  -4  -7   8       23.03       21.91      3.11 o
  -3  -7   8        3.09        7.45      4.29 o
  -2  -7   8       17.62       17.77      2.33 o
  -1  -7   8       17.57       19.91      2.19 o
   0  -7   8        7.25        9.52      1.80 o
   1  -7   8       30.33       32.07      2.14 o
   2  -7   8       13.34       14.77      1.83 o
   3  -7   8        4.16        2.62      2.33 o
   4  -7   8        0.33       -0.06      1.57 o
   5  -7   8        3.12        1.98      1.88 o
   6  -7   8        1.51        1.25      1.58 o
  -8  -6   8        4.33        0.98      3.11 o
  -7  -6   8        9.14       15.37      3.02 o
  -6  -6   8        9.22       11.69      1.14 o
  -5  -6   8        3.14        1.02      1.92 o
  -4  -6   8       52.90       53.90      1.76 o
  -3  -6   8       78.00       76.80      2.23 o
  -2  -6   8       35.33       37.60      4.25 o
  -1  -6   8        5.26        3.36      3.15 o
   0  -6   8       98.55       98.65      3.56 o
   1  -6   8       13.90       15.75      1.80 o
   2  -6   8       46.17       49.87      2.90 o
   3  -6   8       71.09       72.36      3.88 o
   4  -6   8       33.12       34.08      2.02 o
   5  -6   8        5.14        4.87      1.82 o
   6  -6   8        1.12        0.13      1.36 o
   7  -6   8        1.82        0.84      1.47 o
  -9  -5   8       10.25        0.74      3.43 o
  -8  -5   8       11.05       13.79      1.81 o
  -7  -5   8        2.14        1.30      1.35 o
  -6  -5   8       13.04       11.58      1.24 o
  -5  -5   8       41.13       42.43      1.63 o
  -4  -5   8       89.88       90.61      2.64 o
  -3  -5   8       29.31       33.21      1.57 o
  -2  -5   8       30.13       32.15      1.54 o
  -1  -5   8      100.90       99.57      2.40 o
   0  -5   8       50.50       52.07      3.11 o
   1  -5   8        8.96        7.48      1.59 o
   2  -5   8       49.74       50.91      4.05 o
   3  -5   8       25.21       24.80      1.82 o
   4  -5   8        9.80       11.16      1.86 o
   5  -5   8       21.68       20.77      2.08 o
   6  -5   8        5.31        4.03      1.47 o
   7  -5   8       17.78       17.95      3.43 o
  -9  -4   8        8.91       13.20      1.68 o
  -8  -4   8        5.69        5.77      3.51 o
  -7  -4   8        8.49        9.70      2.49 o
  -6  -4   8        3.10        2.42      1.55 o
  -5  -4   8       89.09       86.70      2.62 o
  -4  -4   8      129.96      131.00      4.29 o
  -3  -4   8      125.56      130.03      2.75 o
  -2  -4   8       72.07       69.09      2.06 o
  -1  -4   8       11.10       11.63      2.12 o
   0  -4   8       70.60       69.06      2.18 o
   1  -4   8      265.89      262.58      6.38 o
   2  -4   8       69.61       72.33      3.11 o
   3  -4   8       69.89       73.07      2.73 o
   4  -4   8       36.89       35.11      3.23 o
   5  -4   8        4.96        3.02      2.66 o
   6  -4   8        2.92        2.53      1.34 o
   7  -4   8        2.44        2.46      1.55 o
   8  -4   8        1.09        1.01      1.33 o
  -9  -3   8        6.19        7.13      4.78 o
  -8  -3   8       18.21       21.78      2.08 o
  -7  -3   8       14.20       10.28      5.68 o
  -6  -3   8       14.94       15.18      1.51 o
  -5  -3   8       32.48       31.26      1.66 o
  -4  -3   8      278.08      270.31      4.34 o
  -3  -3   8      179.88      175.65      4.17 o
  -2  -3   8       60.63       55.71      2.66 o
  -1  -3   8      168.88      167.35      3.15 o
   0  -3   8       88.47       83.24      6.05 o
   1  -3   8        8.82        9.13      1.47 o
   2  -3   8       60.14       58.94      3.11 o
   3  -3   8       81.58       80.90      2.35 o
   4  -3   8       11.82       13.00      1.49 o
   5  -3   8       30.61       27.33      2.62 o
   6  -3   8        0.23        0.26      1.09 o
   7  -3   8       21.86       20.69      2.34 o
   8  -3   8       10.78       11.47      1.25 o
 -10  -2   8        1.20        0.14      1.47 o
  -9  -2   8       14.07       16.26      1.73 o
  -8  -2   8        4.88        1.84      2.13 o
  -7  -2   8        1.81        1.82      1.40 o
  -6  -2   8       12.98       14.97      1.47 o
  -5  -2   8       23.68       22.99      1.59 o
  -4  -2   8      162.28      162.95      4.25 o
  -3  -2   8      189.72      194.79      3.49 o
  -2  -2   8      274.92      268.08      4.50 o
  -1  -2   8       13.33       12.86      1.37 o
   0  -2   8       75.46       69.62      2.39 o
   1  -2   8      134.61      131.73      3.18 o
   2  -2   8       37.79       38.58      1.94 o
   3  -2   8      280.72      265.86      4.29 o
   4  -2   8      213.77      198.06      3.93 o
   5  -2   8       83.17       81.14      2.54 o
   6  -2   8        0.04       -0.08      1.29 o
   7  -2   8       10.57       13.66      1.80 o
   8  -2   8        4.12        2.77      2.15 o
 -10  -1   8        0.59       -0.16      1.42 o
  -9  -1   8        3.01        1.87      1.59 o
  -8  -1   8       16.52       16.69      1.62 o
  -7  -1   8       28.65       30.38      1.73 o
  -6  -1   8       14.47       16.32      1.56 o
  -5  -1   8       40.83       39.07      2.09 o
  -4  -1   8      869.93      856.81     14.90 o
  -3  -1   8      180.89      163.87      3.12 o
  -2  -1   8      143.10      152.80      4.70 o
  -1  -1   8      163.23      170.04      7.81 o
   0  -1   8        8.02        8.65      1.38 o
   1  -1   8       26.84       25.51      1.93 o
   2  -1   8       33.94       31.33      1.96 o
   3  -1   8      106.97       97.14      2.69 o
   4  -1   8       37.72       37.16      1.72 o
   5  -1   8       26.12       27.52      1.41 o
   6  -1   8        6.49        6.75      1.04 o
   7  -1   8        3.52        2.06      0.91 o
   8  -1   8       10.23       11.37      2.05 o
 -10   0   8        0.74        0.17      1.64 o
  -9   0   8       11.16        6.83      4.33 o
  -8   0   8       10.35       10.60      1.56 o
  -7   0   8        1.79        0.38      1.41 o
  -6   0   8      178.05      181.91      3.56 o
  -5   0   8       42.20       38.58      2.29 o
  -4   0   8       26.98       33.02      2.28 o
  -3   0   8      146.01      148.36      3.01 o
  -2   0   8      337.64      316.67      9.53 o
  -1   0   8        0.12        1.15      1.39 o
   0   0   8       55.13       48.55      1.82 o
   1   0   8       68.78       71.10      2.17 o
   2   0   8      107.53      104.15      3.00 o
   3   0   8      226.91      210.54      4.83 o
   4   0   8      142.99      131.73      2.58 o
   5   0   8      109.08      107.31      2.28 o
   6   0   8        2.20        1.74      1.13 o
   7   0   8       19.49       25.83      3.19 o
   8   0   8        0.98        0.94      2.10 o
 -10   1   8        0.51        0.96      1.75 o
  -9   1   8        3.02        0.87      1.41 o
  -8   1   8       16.73       14.55      3.15 o
  -7   1   8       29.15       28.68      1.71 o
  -6   1   8       14.46       15.02      2.04 o
  -5   1   8       40.85       40.39      2.11 o
  -4   1   8      873.50      858.28     11.42 o
  -3   1   8      180.86      164.02      3.12 o
  -2   1   8      142.23      147.35      3.26 o
  -1   1   8      160.99      163.27      3.06 o
   0   1   8        7.56        7.61      1.55 o
   1   1   8       25.23       23.14      1.59 o
   2   1   8       30.69       31.33      2.16 o
   3   1   8      106.72       97.76      2.75 o
   4   1   8       37.36       37.52      2.29 o
   5   1   8       26.12       25.21      3.39 o
   6   1   8        6.47        7.60      0.98 o
   7   1   8        3.32        2.41      1.73 o
   8   1   8       10.34       13.07      2.20 o
 -10   2   8        1.17        1.75      1.45 o
  -9   2   8       14.23       16.52      2.22 o
  -8   2   8        4.88        4.10      1.37 o
  -7   2   8        1.74        1.31      1.59 o
  -6   2   8       13.94       16.29      1.47 o
  -5   2   8       23.98       23.23      1.57 o
  -4   2   8      160.39      159.05      3.24 o
  -3   2   8      183.97      186.80      3.56 o
  -2   2   8      273.13      261.74      4.15 o
  -1   2   8       13.01        9.26      1.37 o
   0   2   8       74.25       67.65      2.04 o
   1   2   8      137.26      132.88      2.86 o
   2   2   8       37.37       39.57      1.90 o
   3   2   8      282.95      266.55      4.60 o
   4   2   8      217.90      208.40      4.48 o
   5   2   8       83.20       74.35      2.78 o
   6   2   8        0.08        0.22      0.25 o
   7   2   8       10.98       14.78      2.14 o
   8   2   8        4.10        4.42      2.05 o
  -9   3   8        6.20        5.80      1.50 o
  -8   3   8       18.56       20.30      2.12 o
  -7   3   8       14.82       11.64      2.82 o
  -6   3   8       14.90       15.45      1.35 o
  -5   3   8       32.89       33.28      1.63 o
  -4   3   8      281.06      272.30      4.72 o
  -3   3   8      180.17      175.52      6.38 o
  -2   3   8       59.71       55.61      2.12 o
  -1   3   8      168.50      168.28      5.72 o
   0   3   8       88.52       84.63      2.27 o
   1   3   8        7.82        7.52      1.41 o
   2   3   8       56.42       51.89      2.05 o
   3   3   8       81.41       76.73      2.62 o
   4   3   8       11.09       13.16      1.76 o
   5   3   8       30.16       26.71      1.19 o
   6   3   8        0.31        0.19      1.59 o
   7   3   8       21.68       19.96      2.37 o
   8   3   8       10.90       13.45      2.46 o
  -9   4   8        8.88        9.51      1.55 o
  -8   4   8        5.72        6.77      1.59 o
  -7   4   8        8.20        8.29      1.31 o
  -6   4   8        2.91        3.16      1.10 o
  -5   4   8       89.83       84.72      2.37 o
  -4   4   8      129.87      130.71      2.78 o
  -3   4   8      124.36      129.03      3.06 o
  -2   4   8       72.31       71.01      2.02 o
  -1   4   8       11.02        9.98      2.04 o
   0   4   8       70.31       68.71      2.66 o
   1   4   8      268.91      248.69      4.87 o
   2   4   8       69.06       65.90      2.28 o
   3   4   8       70.60       72.32      2.75 o
   4   4   8       37.69       35.50      4.66 o
   5   4   8        4.96        4.69      0.48 o
   6   4   8        3.17        3.24      1.82 o
   7   4   8        2.38        3.27      2.38 o
   8   4   8        1.10        1.26      2.51 o
  -9   5   8       10.29       17.74      2.66 o
  -8   5   8       11.03       12.99      1.21 o
  -7   5   8        2.17        4.29      1.92 o
  -6   5   8       12.99       12.28      1.19 o
  -5   5   8       40.15       36.64      2.00 o
  -4   5   8       90.66       87.45      2.25 o
  -3   5   8       29.34       30.96      1.93 o
  -2   5   8       30.71       32.70      1.56 o
  -1   5   8      103.36      103.00      2.44 o
   0   5   8       51.21       52.53      2.33 o
   1   5   8        8.29        7.55      1.41 o
   2   5   8       48.83       44.91      2.02 o
   3   5   8       25.71       25.63      1.14 o
   4   5   8        9.45        9.46      0.77 o
   5   5   8       21.53       23.38      1.61 o
   6   5   8        5.06        6.36      1.94 o
   7   5   8       17.72       19.97      2.87 o
  -8   6   8        4.35        4.94      2.86 o
  -7   6   8        9.03        8.50      6.91 o
  -6   6   8        8.97       11.10      3.55 o
  -5   6   8        2.89        3.51      2.21 o
  -4   6   8       53.16       53.87      2.74 o
  -3   6   8       78.98       83.02      2.49 o
  -2   6   8       36.09       39.26      2.37 o
  -1   6   8        5.17        6.82      1.23 o
   0   6   8       99.98      100.45      2.13 o
   1   6   8       14.89       13.85      1.20 o
   2   6   8       45.95       46.70      1.45 o
   3   6   8       69.62       69.31      1.84 o
   4   6   8       32.06       32.02      1.29 o
   5   6   8        5.16        5.12      1.49 o
   6   6   8        1.05        0.34      2.12 o
   7   6   8        1.95        1.12      2.05 o
  -7   7   8        2.71        0.82      2.14 o
  -6   7   8        9.37        8.93      7.52 o
  -5   7   8       35.68       38.95      2.57 o
  -4   7   8       22.80       23.61      1.56 o
  -3   7   8        3.05        3.29      0.95 o
  -2   7   8       17.78       18.26      1.28 o
  -1   7   8       18.20       18.60      1.20 o
   0   7   8        7.46        7.87      1.05 o
   1   7   8       29.51       30.02      1.13 o
   2   7   8       13.46       14.28      1.20 o
   3   7   8        4.26        4.00      0.83 o
   4   7   8        0.28        0.01      1.12 o
   5   7   8        3.24        0.50      1.25 o
   6   7   8        1.45        2.17      1.88 o
  -7   8   8        1.52        0.21      2.63 o
  -6   8   8       14.38       17.72      2.63 o
  -5   8   8       14.06       13.16      8.75 o
  -4   8   8        2.57        0.38      2.24 o
  -3   8   8       22.53       22.67      1.03 o
  -2   8   8        2.10        1.19      0.82 o
  -1   8   8       16.14       15.17      0.94 o
   0   8   8       18.39       17.44      1.06 o
   1   8   8        0.42        0.20      0.71 o
   2   8   8       38.84       36.66      1.46 o
   3   8   8       32.96       32.97      1.38 o
   4   8   8        8.42        7.12      2.97 o
   5   8   8        2.02        0.60      1.26 o
  -5   9   8       10.87       15.32      2.86 o
  -4   9   8       12.48        6.73      6.87 o
  -3   9   8        2.71        1.52      1.79 o
  -2   9   8       18.47       18.69      2.11 o
  -1   9   8        8.06        5.13      2.31 o
   0   9   8        0.76        1.02      1.08 o
   1   9   8        3.61        3.51      0.93 o
   2   9   8        8.95       12.11      1.36 o
   3   9   8        6.10        4.32      1.85 o
   4   9   8        2.05        0.13      1.29 o
  -4  10   8        1.52        0.08      4.25 o
  -3  10   8        3.87        0.00      2.53 o
  -2  10   8       10.49       16.35      2.86 o
  -1  10   8        6.30        0.08      3.92 o
   0  10   8       13.10       14.64      1.10 o
   1  10   8        2.27        1.75      0.99 o
   2  10   8        2.02        1.56      1.06 o
  -4  -9   9        2.11        2.00      2.20 o
  -3  -9   9        8.51       15.58      2.94 o
  -2  -9   9        8.01       10.22      2.20 o
  -1  -9   9        2.04        2.38      1.96 o
   0  -9   9        1.79        0.10      1.72 o
   1  -9   9        0.83        0.70      1.72 o
   2  -9   9        0.83        0.59      2.25 o
   3  -9   9        0.23        1.08      1.66 o
  -6  -8   9        1.47        0.41      1.97 o
  -5  -8   9        3.45        3.61      2.58 o
  -4  -8   9        6.98       10.18      2.73 o
  -3  -8   9        1.48        1.23      2.02 o
  -2  -8   9       32.12       35.93      2.64 o
  -1  -8   9       19.07       19.48      2.28 o
   0  -8   9        0.39        0.28      1.43 o
   1  -8   9        3.35        1.08      1.79 o
   2  -8   9       13.80       16.46      2.06 o
   3  -8   9        6.83        2.45      2.32 o
   4  -8   9        0.31       -0.11      1.59 o
  -7  -7   9        0.69        1.47      2.94 o
  -6  -7   9       21.14       25.67      3.76 o
  -5  -7   9       26.33       26.89      3.60 o
  -4  -7   9        6.28        7.19      2.78 o
  -3  -7   9       22.33       22.97      3.11 o
  -2  -7   9       22.43       21.19      2.25 o
  -1  -7   9        9.88        4.53      3.92 o
   0  -7   9       12.61        8.53      6.34 o
   1  -7   9       27.84       29.51      4.13 o
   2  -7   9       25.22       26.25      2.19 o
   3  -7   9       10.93        6.32      5.60 o
   4  -7   9        5.22        4.30      3.43 o
   5  -7   9        0.78        0.09      1.53 o
  -7  -6   9       14.67       21.17      3.51 o
  -6  -6   9        4.63        6.06      1.13 o
  -5  -6   9       15.34       16.30      2.25 o
  -4  -6   9        3.11        1.92      2.41 o
  -3  -6   9        3.10        1.77      1.92 o
  -2  -6   9       23.36       27.96      2.86 o
  -1  -6   9       67.17       66.54      3.76 o
   0  -6   9       19.13       18.14      2.21 o
   1  -6   9       26.50       25.88      2.33 o
   2  -6   9       61.24       63.84      7.32 o
   3  -6   9        0.82        0.61      1.59 o
   4  -6   9        8.51       10.57      1.79 o
   5  -6   9        8.22        6.30      5.35 o
   6  -6   9        1.07        0.16      1.96 o
  -8  -5   9        1.08       -0.18      1.48 o
  -7  -5   9       15.10       11.73      6.62 o
  -6  -5   9       30.49       30.40      1.71 o
  -5  -5   9        8.42        7.72      1.29 o
  -4  -5   9       23.37       23.25      1.60 o
  -3  -5   9      123.57      126.97      3.76 o
  -2  -5   9       78.18       75.15      2.52 o
  -1  -5   9       30.66       27.27      3.07 o
   0  -5   9       14.16       14.39      2.70 o
   1  -5   9       13.86       13.17      1.90 o
   2  -5   9       58.68       61.38      3.23 o
   3  -5   9       26.53       27.92      2.05 o
   4  -5   9       18.30       18.08      2.19 o
   5  -5   9        8.12       11.75      2.33 o
   6  -5   9        3.18        2.82      1.81 o
   7  -5   9        0.83        0.34      1.81 o
  -9  -4   9        8.32        6.90      4.50 o
  -8  -4   9        4.57        2.43      1.63 o
  -7  -4   9        3.24        1.79      2.12 o
  -6  -4   9        6.00        7.84      1.46 o
  -5  -4   9       25.12       24.66      1.63 o
  -4  -4   9        3.67        3.83      1.25 o
  -3  -4   9       18.30       15.41      1.84 o
  -2  -4   9       29.81       30.81      2.16 o
  -1  -4   9      118.49      118.47      3.73 o
   0  -4   9       71.63       70.94      4.50 o
   1  -4   9       12.76       12.92      2.62 o
   2  -4   9      124.87      124.23      3.17 o
   3  -4   9        2.41        2.42      1.80 o
   4  -4   9       34.83       33.13      2.02 o
   5  -4   9       16.20       15.77      1.73 o
   6  -4   9        2.52        3.48      2.27 o
   7  -4   9        5.37        5.50      1.72 o
  -9  -3   9        2.24        1.09      1.73 o
  -8  -3   9        0.62        0.56      1.79 o
  -7  -3   9       29.62       30.46      1.88 o
  -6  -3   9       37.42       35.46      1.84 o
  -5  -3   9       20.93       19.90      1.60 o
  -4  -3   9       78.10       82.34      2.39 o
  -3  -3   9      113.98      108.08      2.73 o
  -2  -3   9      113.35      113.31      2.83 o
  -1  -3   9       37.63       38.43      1.96 o
   0  -3   9       11.51       15.97      2.51 o
   1  -3   9       38.14       38.14      2.78 o
   2  -3   9       12.96       10.71      4.01 o
   3  -3   9       49.14       51.23      3.10 o
   4  -3   9        2.09        0.56      1.37 o
   5  -3   9       13.02       15.84      2.02 o
   6  -3   9       10.77       11.67      2.33 o
   7  -3   9        1.03        0.83      1.26 o
  -9  -2   9        5.34        0.30      1.89 o
  -8  -2   9       22.56       24.57      2.82 o
  -7  -2   9        8.73        4.87      3.31 o
  -6  -2   9        8.55        7.79      2.00 o
  -5  -2   9       36.52       34.86      2.78 o
  -4  -2   9       17.19       15.05      1.65 o
  -3  -2   9       95.06       92.30      2.58 o
  -2  -2   9      174.25      164.49      4.74 o
  -1  -2   9      129.13      120.67      5.15 o
   0  -2   9       18.15       14.78      2.02 o
   1  -2   9       28.48       26.53      2.29 o
   2  -2   9       17.86       18.15      1.76 o
   3  -2   9       14.99        9.59      4.45 o
   4  -2   9        9.90       11.90      1.44 o
   5  -2   9       15.36       19.42      1.53 o
   6  -2   9        0.27       -0.22      1.00 o
   7  -2   9        7.00        3.87      2.41 o
   8  -2   9        6.79        4.03      2.62 o
  -9  -1   9        8.42       -0.15      1.64 o
  -8  -1   9        4.54        1.43      1.44 o
  -7  -1   9        7.99        2.89      2.86 o
  -6  -1   9       36.99       36.29      2.49 o
  -5  -1   9       28.58       27.29      1.85 o
  -4  -1   9       25.39       25.24      2.13 o
  -3  -1   9       36.00       30.14      1.90 o
  -2  -1   9       65.87       67.01      2.30 o
  -1  -1   9       30.21       29.99      1.79 o
   0  -1   9       43.68       46.25      2.40 o
   1  -1   9       13.09       13.73      1.65 o
   2  -1   9       28.56       26.40      1.88 o
   3  -1   9       48.86       52.70      4.37 o
   4  -1   9       11.23       10.64      1.34 o
   5  -1   9        9.60       -0.14      1.69 o
   6  -1   9        8.42        5.38      4.33 o
   7  -1   9        0.89        0.65      2.70 o
   8  -1   9        4.44        3.12      2.45 o
  -9   0   9        3.38       -0.13      1.72 o
  -8   0   9       24.93       27.58      2.45 o
  -7   0   9       39.27       43.49      2.39 o
  -6   0   9        0.04       -0.65      1.27 o
  -5   0   9      165.15      154.99      5.56 o
  -4   0   9        0.06        0.43      1.30 o
  -3   0   9      233.14      231.66      4.42 o
  -2   0   9      416.62      392.97     12.51 o
  -1   0   9       46.67       44.35      2.74 o
   0   0   9       22.89       22.35      2.04 o
   1   0   9       23.04       20.85      1.88 o
   2   0   9       12.21        9.68      1.65 o
   3   0   9        0.52        0.61      1.72 o
   4   0   9        4.59        1.23      1.19 o
   5   0   9        6.54       10.68      1.80 o
   6   0   9        1.98        2.58      1.45 o
   7   0   9        1.30        1.63      2.62 o
   8   0   9       15.32       14.66      2.40 o
  -9   1   9        8.53        9.61      6.95 o
  -8   1   9        4.52        0.32      1.41 o
  -7   1   9        7.82        7.75      1.53 o
  -6   1   9       36.62       38.04      1.92 o
  -5   1   9       28.13       29.06      1.84 o
  -4   1   9       24.63       23.86      1.78 o
  -3   1   9       34.62       30.34      1.87 o
  -2   1   9       64.44       67.23      2.31 o
  -1   1   9       31.28       29.22      1.79 o
   0   1   9       43.23       45.15      2.02 o
   1   1   9       13.60       14.55      1.62 o
   2   1   9       27.56       22.98      2.24 o
   3   1   9       48.07       52.05      2.31 o
   4   1   9       11.99       11.73      1.91 o
   5   1   9        9.28        8.88      0.98 o
   6   1   9        8.41       11.44      2.86 o
   7   1   9        0.81        2.48      1.88 o
   8   1   9        4.47        5.35      3.47 o
  -9   2   9        5.33        5.67      1.57 o
  -8   2   9       22.97       20.40      2.31 o
  -7   2   9        8.96        8.24      1.48 o
  -6   2   9        8.44        7.85      1.42 o
  -5   2   9       37.18       38.46      2.29 o
  -4   2   9       16.87       14.10      1.67 o
  -3   2   9       95.69       90.52      5.27 o
  -2   2   9      173.05      162.29      3.31 o
  -1   2   9      126.87      120.60      2.79 o
   0   2   9       18.34       15.70      1.64 o
   1   2   9       28.71       26.82      1.81 o
   2   2   9       17.14       16.00      2.86 o
   3   2   9       14.94       14.22      1.82 o
   4   2   9       10.43       10.45      1.84 o
   5   2   9       15.69       18.57      1.44 o
   6   2   9        0.25        0.90      3.51 o
   7   2   9        6.95        6.88      2.14 o
   8   2   9        6.96        7.49      2.34 o
  -9   3   9        2.27        2.95      1.44 o
  -8   3   9        0.61        2.36      1.35 o
  -7   3   9       29.62       31.85      1.96 o
  -6   3   9       37.10       35.21      1.79 o
  -5   3   9       20.61       21.11      2.45 o
  -4   3   9       78.88       78.76      2.80 o
  -3   3   9      110.84      105.32      2.73 o
  -2   3   9      112.25      108.03      2.72 o
  -1   3   9       38.24       38.18      2.13 o
   0   3   9       10.69       14.19      1.59 o
   1   3   9       38.85       39.85      2.38 o
   2   3   9       12.60       10.15      2.01 o
   3   3   9       49.49       47.75      2.31 o
   4   3   9        2.03        2.88      1.65 o
   5   3   9       12.71       11.13      0.88 o
   6   3   9       10.68       11.08      2.17 o
   7   3   9        0.93        1.02      1.97 o
  -9   4   9        8.41        9.78      1.55 o
  -8   4   9        4.49        4.49      1.33 o
  -7   4   9        3.01        4.36      1.77 o
  -6   4   9        6.22        8.16      1.83 o
  -5   4   9       25.86       27.86      2.38 o
  -4   4   9        4.15        2.62      1.67 o
  -3   4   9       18.55       16.94      2.62 o
  -2   4   9       30.03       30.26      3.27 o
  -1   4   9      117.35      109.44      2.75 o
   0   4   9       71.66       68.96      3.12 o
   1   4   9       12.52       13.17      1.61 o
   2   4   9      123.84      117.02      3.06 o
   3   4   9        2.44        2.50      1.59 o
   4   4   9       35.04       33.81      2.45 o
   5   4   9       16.00       13.40      4.24 o
   6   4   9        2.46        2.29      1.97 o
   7   4   9        5.37        6.76      2.70 o
  -8   5   9        1.05        0.82      2.70 o
  -7   5   9       15.30       16.36      3.07 o
  -6   5   9       30.70       35.21      1.74 o
  -5   5   9        8.27        7.04      4.29 o
  -4   5   9       23.35       22.61      2.17 o
  -3   5   9      123.98      126.93      5.85 o
  -2   5   9       78.42       80.52      2.77 o
  -1   5   9       30.04       30.05      1.72 o
   0   5   9       13.22       13.07      1.55 o
   1   5   9       13.15       13.46      1.87 o
   2   5   9       60.03       57.49      2.36 o
   3   5   9       27.03       27.81      1.28 o
   4   5   9       17.85       18.03      1.04 o
   5   5   9        8.30        5.92      2.50 o
   6   5   9        3.31        5.04      2.41 o
   7   5   9        0.77        0.53      1.97 o
  -7   6   9       14.33       17.52      2.69 o
  -6   6   9        4.80        2.83      1.84 o
  -5   6   9       16.17       16.93      1.83 o
  -4   6   9        3.18        4.09      1.12 o
  -3   6   9        3.20        3.01      1.63 o
  -2   6   9       23.48       24.70      2.08 o
  -1   6   9       67.13       68.37      2.19 o
   0   6   9       19.08       18.77      1.65 o
   1   6   9       26.25       24.99      1.37 o
   2   6   9       61.62       59.82      1.92 o
   3   6   9        0.85        0.68      0.97 o
   4   6   9        8.20        4.61      3.90 o
   5   6   9        7.96        5.53      2.74 o
   6   6   9        1.03        0.16      2.12 o
  -7   7   9        0.69        0.04      2.20 o
  -6   7   9       21.33       25.78      7.07 o
  -5   7   9       26.29       26.44      2.60 o
  -4   7   9        6.04        5.14      1.38 o
  -3   7   9       22.69       24.58      1.37 o
  -2   7   9       22.66       21.07      1.65 o
  -1   7   9        9.35        9.60      1.17 o
   0   7   9       11.93       13.33      1.22 o
   1   7   9       27.22       25.16      1.35 o
   2   7   9       25.81       22.74      1.19 o
   3   7   9       11.44       11.29      1.99 o
   4   7   9        5.16       -0.02      1.53 o
   5   7   9        0.83        0.30      1.26 o
  -6   8   9        1.44        0.58      2.56 o
  -5   8   9        3.54        2.37      2.62 o
  -4   8   9        7.04        7.57      2.14 o
  -3   8   9        1.46        1.84      0.97 o
  -2   8   9       32.20       32.54      1.50 o
  -1   8   9       19.16       18.61      1.10 o
   0   8   9        0.38       -0.08      0.69 o
   1   8   9        3.42        2.82      0.90 o
   2   8   9       14.17       15.65      1.23 o
   3   8   9        6.87        2.88      1.74 o
   4   8   9        0.25       -0.18      1.30 o
  -4   9   9        1.98        3.27      2.94 o
  -3   9   9        8.22       -0.25      3.02 o
  -2   9   9        7.94       -0.65      2.86 o
  -1   9   9        1.90        1.46      1.06 o
   0   9   9        1.76        0.75      0.95 o
   1   9   9        0.83        0.52      0.99 o
   2   9   9        0.88        0.99      1.24 o
   3   9   9        0.25        0.19      1.15 o
  -2  -9  10        3.01        3.43      2.86 o
  -1  -9  10        2.33        0.35      2.55 o
   0  -9  10        0.77        0.07      1.84 o
  -4  -8  10       10.21       13.48      2.54 o
  -3  -8  10        5.26        8.19      2.51 o
  -2  -8  10        0.65        1.52      2.25 o
  -1  -8  10       10.80       11.13      8.38 o
   0  -8  10        3.30        1.52      2.00 o
   1  -8  10        1.63        1.03      2.04 o
   2  -8  10        2.64        2.56      2.13 o
   3  -8  10        2.88        1.41      2.35 o
  -6  -7  10        2.78        2.70      5.23 o
  -5  -7  10        4.88        2.62      5.07 o
  -4  -7  10        0.66        0.98      2.86 o
  -3  -7  10       11.26        9.56      3.19 o
  -2  -7  10       22.03       24.20      2.50 o
  -1  -7  10        2.70        1.18      1.96 o
   0  -7  10        1.23        1.28      1.78 o
   1  -7  10        0.91        1.71      1.81 o
   2  -7  10        1.92        1.93      2.06 o
   3  -7  10       12.02       11.82      2.60 o
   4  -7  10       10.11       11.28      2.05 o
  -7  -6  10        5.51        1.72      3.19 o
  -6  -6  10        4.66        1.71      2.33 o
  -5  -6  10       19.06       18.59      2.29 o
  -4  -6  10       20.67       22.37      1.64 o
  -3  -6  10        8.41       10.26      1.47 o
  -2  -6  10        5.14        4.99      2.70 o
  -1  -6  10        6.93        8.91      2.86 o
   0  -6  10       10.47        8.27      6.78 o
   1  -6  10        2.05        0.82      1.79 o
   2  -6  10       10.57        8.07      6.99 o
   3  -6  10       10.84       12.67      2.44 o
   4  -6  10        4.82        7.34      1.90 o
   5  -6  10        0.74        0.31      1.70 o
  -7  -5  10        5.19       -0.13      1.48 o
  -6  -5  10        3.15       -0.25      2.29 o
  -5  -5  10        2.63        0.96      2.33 o
  -4  -5  10        1.30        1.09      1.45 o
  -3  -5  10        0.92       -0.24      1.18 o
  -2  -5  10        7.04        7.00      1.51 o
  -1  -5  10        7.68       10.27      1.63 o
   0  -5  10        1.80        1.63      2.45 o
   1  -5  10       26.86       27.69      2.25 o
   2  -5  10        2.39        3.81      2.13 o
   3  -5  10       22.98       24.66      2.21 o
   4  -5  10       11.75       13.27      2.00 o
   5  -5  10        2.73        2.51      1.90 o
   6  -5  10        4.79        4.05      1.77 o
  -8  -4  10       16.02       21.69      3.39 o
  -7  -4  10       21.18       27.17      1.88 o
  -6  -4  10       13.08       15.45      1.84 o
  -5  -4  10       12.18       13.10      2.45 o
  -4  -4  10        2.20        2.88      1.37 o
  -3  -4  10       63.66       67.44      2.39 o
  -2  -4  10       60.87       62.22      7.64 o
  -1  -4  10        3.17        2.92      1.78 o
   0  -4  10       16.36       17.60      2.82 o
   1  -4  10        5.91        1.55      4.33 o
   2  -4  10       27.93       30.47      2.50 o
   3  -4  10       45.22       43.32      2.39 o
   4  -4  10       12.16       12.36      2.86 o
   5  -4  10        4.21        3.61      2.21 o
   6  -4  10        5.48        5.73      1.74 o
  -8  -3  10       17.31       21.16      2.54 o
  -7  -3  10        8.27       10.00      6.46 o
  -6  -3  10        5.78        5.41      1.48 o
  -5  -3  10       14.92       16.97      2.57 o
  -4  -3  10        5.20        6.76      1.92 o
  -3  -3  10        0.17        0.44      1.86 o
  -2  -3  10       20.15       21.64      2.35 o
  -1  -3  10       23.74       26.32      2.39 o
   0  -3  10       11.19        8.42      1.77 o
   1  -3  10       15.41       16.63      1.92 o
   2  -3  10       31.88       28.69      3.35 o
   3  -3  10       30.74       31.83      3.19 o
   4  -3  10       87.97       86.78      2.81 o
   5  -3  10       11.29       13.00      1.72 o
   6  -3  10        3.62        1.71      2.08 o
  -8  -2  10        6.52        0.26      2.10 o
  -7  -2  10       23.94       28.14      2.02 o
  -6  -2  10       14.45       13.09      3.64 o
  -5  -2  10        9.09       11.57      2.06 o
  -4  -2  10       15.84       17.29      2.78 o
  -3  -2  10      184.48      176.15      4.70 o
  -2  -2  10       44.38       42.21      2.61 o
  -1  -2  10       27.31       27.80      2.53 o
   0  -2  10       15.79       15.88      1.80 o
   1  -2  10       20.10       23.36      3.64 o
   2  -2  10       73.09       74.85      2.77 o
   3  -2  10       28.36       21.74      3.27 o
   4  -2  10       18.05       10.56      6.01 o
   5  -2  10        1.32        0.02      1.28 o
   6  -2  10       13.80       11.53      7.52 o
   7  -2  10        0.33       -1.23      2.29 o
  -9  -1  10        0.39       -0.01      1.44 o
  -8  -1  10       29.84       30.64      2.82 o
  -7  -1  10       16.25       15.90      2.18 o
  -6  -1  10        1.79        2.10      1.47 o
  -5  -1  10       58.96       60.02      2.37 o
  -4  -1  10       30.78       30.28      2.99 o
  -3  -1  10       13.57       15.84      5.60 o
  -2  -1  10       26.87       28.83      2.37 o
  -1  -1  10       43.87       40.35      2.44 o
   0  -1  10        4.12        3.70      1.56 o
   1  -1  10        3.35        4.41      1.67 o
   2  -1  10       13.24       13.60      1.90 o
   3  -1  10        7.15        5.67      4.01 o
   4  -1  10       54.11       49.42      3.76 o
   5  -1  10       27.27       32.94      3.02 o
   6  -1  10        0.31        0.47      1.48 o
   7  -1  10        3.25        0.57      4.90 o
  -9   0  10        8.64        7.09      5.39 o
  -8   0  10        2.40        0.39      1.47 o
  -7   0  10        4.35        3.57      2.86 o
  -6   0  10       17.59       18.44      1.79 o
  -5   0  10        0.03        0.58      1.72 o
  -4   0  10       44.44       40.20      2.14 o
  -3   0  10      253.44      255.86      5.81 o
  -2   0  10        6.08        4.66      1.62 o
  -1   0  10       76.71       79.05      2.60 o
   0   0  10        9.69        5.88      1.65 o
   1   0  10       24.41       37.49      2.17 o
   2   0  10       23.04       31.82      2.60 o
   3   0  10        3.71        5.38      1.88 o
   4   0  10        7.07        0.16      1.09 o
   5   0  10        0.29       -0.08      1.37 o
   6   0  10       12.70       14.55      3.35 o
   7   0  10        0.04        0.74      2.94 o
  -9   1  10        0.34       -0.36      1.45 o
  -8   1  10       30.00       32.69      2.45 o
  -7   1  10       16.23       17.53      1.85 o
  -6   1  10        1.55        1.13      1.47 o
  -5   1  10       58.55       59.63      2.35 o
  -4   1  10       30.24       29.45      2.78 o
  -3   1  10       12.84       11.55      1.84 o
  -2   1  10       26.14       27.10      1.96 o
  -1   1  10       43.83       41.06      2.48 o
   0   1  10        3.67        1.58      1.82 o
   1   1  10        3.39        3.69      1.59 o
   2   1  10       14.08       15.57      1.91 o
   3   1  10        6.95        7.49      1.85 o
   4   1  10       54.85       50.83      2.69 o
   5   1  10       28.22       26.99      1.49 o
   6   1  10        0.28        0.00      2.62 o
   7   1  10        3.37        3.13      2.42 o
  -8   2  10        6.40        2.81      3.76 o
  -7   2  10       23.79       28.93      2.98 o
  -6   2  10       14.44       13.79      1.71 o
  -5   2  10        9.19       12.84      1.67 o
  -4   2  10       17.20       15.64      1.77 o
  -3   2  10      186.21      182.79      3.84 o
  -2   2  10       44.31       40.96      3.23 o
  -1   2  10       27.79       28.95      1.92 o
   0   2  10       16.15       13.38      1.76 o
   1   2  10       20.28       21.44      1.93 o
   2   2  10       71.51       69.21      2.66 o
   3   2  10       26.46       18.96      2.54 o
   4   2  10       17.82       15.99      2.14 o
   5   2  10        1.10        1.67      2.17 o
   6   2  10       13.70       18.80      3.43 o
   7   2  10        0.29        0.68      1.76 o
  -8   3  10       17.54       20.15      2.86 o
  -7   3  10        8.28        9.29      2.52 o
  -6   3  10        5.35        2.98      2.86 o
  -5   3  10       14.27       13.00      7.11 o
  -4   3  10        5.20        2.53      2.74 o
  -3   3  10        0.26        1.65      1.45 o
  -2   3  10       18.29       19.40      1.87 o
  -1   3  10       24.00       22.24      1.83 o
   0   3  10       10.61        9.21      2.57 o
   1   3  10       14.87       16.10      4.62 o
   2   3  10       32.77       31.47      2.98 o
   3   3  10       30.30       28.77      2.75 o
   4   3  10       89.66       88.48      3.63 o
   5   3  10       11.98       10.38      3.11 o
   6   3  10        3.58        2.40      2.05 o
  -8   4  10       16.04       18.74      2.42 o
  -7   4  10       21.40       28.40      3.60 o
  -6   4  10       13.39       12.50      1.62 o
  -5   4  10       12.01        9.02      5.31 o
  -4   4  10        1.80        1.35      1.85 o
  -3   4  10       64.75       63.83      2.35 o
  -2   4  10       60.78       61.01      2.34 o
  -1   4  10        3.56        4.03      1.94 o
   0   4  10       16.93       17.50      1.79 o
   1   4  10        5.95        4.26      1.63 o
   2   4  10       28.00       30.30      2.57 o
   3   4  10       43.80       40.33      2.43 o
   4   4  10       12.05       11.51      4.01 o
   5   4  10        4.28        3.28      2.53 o
   6   4  10        5.57        5.42      2.22 o
  -7   5  10        5.22        3.56      1.86 o
  -6   5  10        3.00        2.56      2.17 o
  -5   5  10        2.80        4.73      1.80 o
  -4   5  10        1.42        2.92      1.78 o
  -3   5  10        0.76        0.41      1.59 o
  -2   5  10        7.20        7.34      1.57 o
  -1   5  10        7.88       11.34      1.62 o
   0   5  10        1.64        1.74      1.47 o
   1   5  10       26.50       23.33      1.94 o
   2   5  10        2.39        3.33      1.66 o
   3   5  10       22.85       24.47      2.19 o
   4   5  10       11.58       11.66      2.05 o
   5   5  10        2.47        0.32      1.49 o
   6   5  10        4.80        4.35      2.62 o
  -7   6  10        5.67        0.08      3.27 o
  -5   6  10       18.94       16.00      1.59 o
  -4   6  10       19.80       21.05      1.72 o
  -3   6  10        8.46       11.90      1.56 o
  -2   6  10        5.12        7.05      1.60 o
  -1   6  10        6.76        8.45      1.79 o
   0   6  10       10.64       11.69      1.65 o
   1   6  10        2.03        2.81      1.87 o
   2   6  10       10.78       13.82      1.36 o
   3   6  10       10.92        9.24      2.89 o
   4   6  10        4.80        0.46      1.51 o
   5   6  10        0.83        0.85      1.43 o
  -6   7  10        2.61        2.87      2.90 o
  -5   7  10        4.73        7.00      2.37 o
  -4   7  10        0.69        0.91      1.03 o
  -3   7  10       11.35       13.65      1.47 o
  -2   7  10       22.54       23.54      1.61 o
  -1   7  10        2.81        1.85      1.25 o
   0   7  10        1.33        0.63      1.20 o
   1   7  10        0.85        0.34      1.18 o
   2   7  10        1.75       -0.13      1.35 o
   3   7  10       11.89       11.93      3.89 o
   4   7  10        9.64        0.16      1.57 o
  -4   8  10        9.97       10.14      3.43 o
  -3   8  10        5.00        6.29      3.11 o
  -2   8  10        0.65       -0.27      1.24 o
  -1   8  10       10.70       10.26      6.70 o
   0   8  10        3.43        2.69      1.14 o
   1   8  10        1.63        0.12      1.23 o
   2   8  10        2.47        0.35      1.39 o
   3   8  10        2.68        1.46      1.37 o
  -2   9  10        3.10       -0.16      2.86 o
  -1   9  10        2.27        0.78      1.16 o
   0   9  10        0.78        0.72      1.05 o
  -1  -8  11        0.53       -1.07      2.41 o
  -4  -7  11        3.28        5.56      3.35 o
  -3  -7  11        2.86        3.84      5.23 o
  -2  -7  11        1.80        2.10      2.21 o
  -1  -7  11       10.67        8.43      6.95 o
   0  -7  11        2.11        0.98      1.99 o
   1  -7  11        2.81        2.36      2.51 o
   2  -7  11        1.89        1.35      2.02 o
  -5  -6  11       12.59       17.22      4.29 o
  -4  -6  11        5.98        3.58      4.54 o
  -3  -6  11       26.08       27.68      1.98 o
  -2  -6  11       26.13       34.66      3.84 o
  -1  -6  11        0.92        2.29      2.62 o
   0  -6  11        0.98        0.96      1.96 o
   1  -6  11        1.60        1.66      2.25 o
   2  -6  11       10.63       11.76      2.69 o
   3  -6  11       21.96       27.79      3.12 o
  -6  -5  11        1.30        0.12      1.43 o
  -5  -5  11        0.63        0.13      1.42 o
  -4  -5  11        0.10        0.12      1.88 o
  -3  -5  11        0.84        0.50      1.46 o
  -2  -5  11        3.23        2.86      1.63 o
  -1  -5  11       18.07       19.38      2.04 o
   0  -5  11       22.96       27.30      3.68 o
   1  -5  11        1.88       -0.10      2.14 o
   2  -5  11       13.76       14.32      2.26 o
   3  -5  11        0.87        1.05      1.83 o
   4  -5  11       15.65       17.41      2.34 o
  -7  -4  11        6.13        6.16      4.90 o
  -6  -4  11        0.33        0.11      1.36 o
  -5  -4  11        3.18        2.37      2.05 o
  -4  -4  11        3.36        2.47      1.48 o
  -3  -4  11       39.94       42.18      2.29 o
  -2  -4  11       54.24       52.48      5.35 o
  -1  -4  11        5.76        5.91      2.08 o
   0  -4  11        1.03        2.49      1.77 o
   1  -4  11        9.69       14.22      3.35 o
   2  -4  11        3.68        2.49      1.90 o
   3  -4  11       47.46       50.45      3.84 o
   4  -4  11       53.58       57.98      5.23 o
   5  -4  11        3.36        1.62      1.83 o
  -7  -3  11        2.59        1.47      1.63 o
  -6  -3  11        3.18        2.71      2.48 o
  -5  -3  11        2.58        1.92      1.49 o
  -4  -3  11        1.62        2.50      1.57 o
  -3  -3  11       14.45       15.27      1.90 o
  -2  -3  11        4.49        3.91      1.77 o
  -1  -3  11       44.04       45.40      2.62 o
   0  -3  11       16.65       15.88      2.06 o
   1  -3  11        2.78        1.35      1.83 o
   2  -3  11       16.08       15.45      3.51 o
   3  -3  11        1.96        0.21      1.88 o
   4  -3  11        6.83        2.76      2.78 o
   5  -3  11       22.90       23.90      3.76 o
  -7  -2  11        9.98       12.44      1.86 o
  -6  -2  11        1.12       -0.05      1.83 o
  -5  -2  11       10.12       10.78      1.80 o
  -4  -2  11       20.23       23.34      1.98 o
  -3  -2  11       65.05       68.10      2.70 o
  -2  -2  11       40.19       46.44      5.35 o
  -1  -2  11       12.91       13.72      2.00 o
   0  -2  11        1.22        3.13      1.78 o
   1  -2  11        9.47       13.54      2.06 o
   2  -2  11       34.72       33.92      3.43 o
   3  -2  11       61.02       63.68      4.50 o
   4  -2  11       89.34       95.45     12.02 o
   5  -2  11        7.15        0.31      1.98 o
   6  -2  11        3.31       -0.08      1.96 o
  -8  -1  11        0.46       -0.17      1.47 o
  -7  -1  11        9.33        3.60      3.56 o
  -6  -1  11        6.01        2.68      2.94 o
  -5  -1  11       10.05       11.25      2.16 o
  -4  -1  11       35.70       36.76      2.64 o
  -3  -1  11        6.01        6.67      1.84 o
  -2  -1  11       48.29       48.20      3.39 o
  -1  -1  11       73.90       76.55      6.13 o
   0  -1  11        1.82        0.89      1.72 o
   1  -1  11        7.17        6.08      1.96 o
   2  -1  11        8.59       10.76      2.07 o
   3  -1  11        0.24        0.04      1.85 o
   4  -1  11        1.21        0.32      1.54 o
   5  -1  11        5.06        0.14      1.52 o
   6  -1  11       18.16       24.69      6.21 o
  -8   0  11        1.82       -0.16      1.47 o
  -7   0  11        0.72        1.30      1.90 o
  -6   0  11        0.42        0.04      1.30 o
  -5   0  11       17.57       20.16      2.37 o
  -4   0  11        7.08        8.51      2.15 o
  -3   0  11       74.99       75.93      3.17 o
  -2   0  11       10.24        7.40      2.95 o
  -1   0  11        2.70        2.76      2.13 o
   0   0  11        1.93        4.49      2.13 o
   1   0  11        4.43        9.96      2.39 o
   2   0  11        1.59        4.05      1.91 o
   3   0  11       15.71       12.03      2.20 o
   4   0  11       84.41       54.03     32.74 o
   5   0  11        4.32        0.50      1.87 o
   6   0  11        4.80       -0.41      3.19 o
  -8   1  11        0.46        0.03      1.67 o
  -7   1  11        9.44        7.43      5.27 o
  -6   1  11        6.01        6.85      5.23 o
  -5   1  11       10.29        8.25      6.17 o
  -4   1  11       36.62       36.04      2.25 o
  -3   1  11        6.18        2.52      3.11 o
  -2   1  11       47.95       46.94      2.48 o
  -1   1  11       73.34       78.36      2.83 o
   0   1  11        1.63        1.55      1.70 o
   1   1  11        7.11        8.13      1.94 o
   2   1  11        8.52        9.32      2.02 o
   3   1  11        0.17       -1.43      1.85 o
   4   1  11        1.26        0.07      2.33 o
   5   1  11        4.95        6.21      1.22 o
   6   1  11       18.18       29.67      6.21 o
  -7   2  11        9.99        8.13      5.56 o
  -6   2  11        1.09        1.39      1.88 o
  -5   2  11        9.67        7.38      5.76 o
  -4   2  11       20.18       20.13     11.61 o
  -3   2  11       64.65       64.63      4.29 o
  -2   2  11       38.02       39.72      2.36 o
  -1   2  11       12.70       14.93      2.45 o
   0   2  11        0.98        3.17      1.72 o
   1   2  11       10.04       13.41      2.38 o
   2   2  11       35.36       40.79      2.99 o
   3   2  11       60.10       55.75      2.89 o
   4   2  11       90.05       98.59      3.64 o
   5   2  11        7.39        1.80      4.66 o
   6   2  11        3.23        5.31      3.27 o
  -7   3  11        2.67        1.35      1.55 o
  -6   3  11        3.10        1.32      1.56 o
  -5   3  11        2.73        1.32      1.72 o
  -4   3  11        2.05        1.00      2.06 o
  -3   3  11       15.15        8.63      5.60 o
  -2   3  11        4.52        0.76      2.12 o
  -1   3  11       43.27       39.00      2.62 o
   0   3  11       16.08       13.90      1.96 o
   1   3  11        2.85        2.39      1.72 o
   2   3  11       16.21       19.99      2.19 o
   3   3  11        1.69        1.97      1.88 o
   4   3  11        6.77        7.92      2.64 o
   5   3  11       22.89       26.40      3.84 o
  -7   4  11        6.07        6.17      6.50 o
  -6   4  11        0.31        0.27      1.46 o
  -5   4  11        3.22        3.34      1.60 o
  -4   4  11        3.38        0.18      1.56 o
  -3   4  11       39.70       42.96      2.31 o
  -2   4  11       52.79       48.40      2.45 o
  -1   4  11        5.67        6.00      1.79 o
   0   4  11        1.29        2.85      1.69 o
   1   4  11       10.08       10.45      1.96 o
   2   4  11        3.84        2.73      1.87 o
   3   4  11       47.73       48.39      2.80 o
   4   4  11       54.10       57.69      4.46 o
   5   4  11        3.38        3.43      3.11 o
  -6   5  11        1.26        1.70      1.55 o
  -5   5  11        0.56        1.01      1.41 o
  -4   5  11        0.04        1.03      1.88 o
  -3   5  11        0.70        1.47      1.67 o
  -2   5  11        3.42        2.78      1.68 o
  -1   5  11       18.19       19.49      2.00 o
   0   5  11       22.63       23.07      3.16 o
   1   5  11        1.96        1.60      2.55 o
   2   5  11       13.95       13.62      2.58 o
   3   5  11        0.98        0.61      1.85 o
   4   5  11       15.51       19.11      2.43 o
  -5   6  11       12.88       17.21      1.80 o
  -4   6  11        6.01        7.53      1.58 o
  -3   6  11       25.97       26.99      2.07 o
  -2   6  11       26.25       30.65      2.09 o
  -1   6  11        0.89       -0.30      1.42 o
   0   6  11        1.15        0.88      1.96 o
   1   6  11        1.42        1.08      1.65 o
   2   6  11       10.41        6.49      5.64 o
   3   6  11       22.34       22.68      2.43 o
  -4   7  11        3.22        4.11      1.63 o
  -3   7  11        2.73        2.25      1.50 o
  -2   7  11        1.91        3.19      1.62 o
  -1   7  11       10.81       11.53      1.83 o
   0   7  11        2.18        1.10      2.04 o
   1   7  11        2.81        1.55      1.67 o
   2   7  11        1.85        0.75      1.46 o
  -1   8  11        0.52        0.50      1.39 o
  -3  -6  12        0.55        1.23      1.58 o
  -2  -6  12       12.67       13.57      3.76 o
  -1  -6  12       27.00       30.08      4.33 o
   0  -6  12        2.21        2.44      2.37 o
   1  -6  12       10.27        1.98      3.04 o
  -5  -5  12        1.17        0.00      1.31 o
  -4  -5  12        0.81        0.73      1.53 o
  -3  -5  12        2.56       -0.34      1.67 o
  -2  -5  12        3.77        1.37      1.87 o
  -1  -5  12        3.63        0.80      1.90 o
   0  -5  12        7.91        0.74      6.05 o
   1  -5  12        8.02       12.73      2.55 o
   2  -5  12       17.06       22.38      3.68 o
  -5  -4  12        0.29       -0.42      1.65 o
  -4  -4  12        3.60        2.06      2.00 o
  -3  -4  12        4.49        4.05      3.84 o
  -2  -4  12        8.91       12.77      2.16 o
  -1  -4  12       30.75       30.76      5.23 o
   0  -4  12        4.18        2.14      2.41 o
   1  -4  12       22.84       35.48      4.41 o
   2  -4  12       51.20       61.86      4.62 o
   3  -4  12        7.63       11.71      2.47 o
  -6  -3  12        4.44        1.46      1.84 o
  -5  -3  12        1.02       -0.30      1.53 o
  -4  -3  12        7.43        2.70      3.27 o
  -3  -3  12        0.76        0.42      2.08 o
  -2  -3  12       10.02        2.80      3.23 o
  -1  -3  12        3.99        2.17      2.86 o
   0  -3  12       30.85       33.57      2.63 o
   1  -3  12        7.51        9.35      2.30 o
   2  -3  12       16.26       16.35      6.38 o
   3  -3  12       47.39       51.13      3.55 o
   4  -3  12       29.89       32.50      2.52 o
  -6  -2  12        0.57        0.73      1.64 o
  -5  -2  12        2.69        0.49      1.66 o
  -4  -2  12        7.90        2.93      2.94 o
  -3  -2  12        6.93        5.83      5.11 o
  -2  -2  12       42.68       42.71      3.89 o
  -1  -2  12       26.69       29.46      5.40 o
   0  -2  12        4.39        5.36      2.14 o
   1  -2  12       19.80       25.84      4.90 o
   2  -2  12       34.60       45.37      2.99 o
   3  -2  12       13.31       17.39      2.14 o
   4  -2  12        2.67        0.21      1.63 o
  -6  -1  12       11.62        9.69      6.17 o
  -5  -1  12        4.13        2.14      2.33 o
  -4  -1  12        8.78        4.16      5.23 o
  -3  -1  12        7.99        7.64      2.09 o
  -2  -1  12        5.14        7.75      2.09 o
  -1  -1  12        7.33        8.83      2.13 o
   0  -1  12       29.92       37.61      5.64 o
   1  -1  12        1.35        2.08      2.40 o
   2  -1  12       19.51       23.95      7.15 o
   3  -1  12       31.78       33.60      4.33 o
   4  -1  12        6.21       -0.01      2.23 o
  -7   0  12       24.40       25.58      2.34 o
  -6   0  12        0.22       -0.45      1.68 o
  -5   0  12        4.89        3.76      3.76 o
  -4   0  12        5.11        1.59      2.82 o
  -3   0  12       10.33       13.69      2.14 o
  -2   0  12       39.68       49.50      2.74 o
  -1   0  12       27.36       33.46      3.19 o
   0   0  12        0.56        0.03      2.04 o
   1   0  12        5.88        5.06      2.14 o
   2   0  12       13.78       15.79      2.45 o
   3   0  12        6.07        8.45      2.39 o
   4   0  12        0.04       -0.19      1.39 o
   5   0  12       15.33        0.25      3.43 o
  -6   1  12       11.64        6.23      6.01 o
  -5   1  12        4.09        2.43      2.94 o
  -4   1  12        9.04        8.70      6.09 o
  -3   1  12        8.61       10.32      3.27 o
  -2   1  12        5.13        6.05      2.49 o
  -1   1  12        7.27        7.03      2.17 o
   0   1  12       29.62       28.81      2.54 o
   1   1  12        1.32        0.90      1.97 o
   2   1  12       19.50       25.10      3.09 o
   3   1  12       31.14       32.35      3.39 o
   4   1  12        5.72        5.23      3.27 o
  -6   2  12        0.56       -0.02      2.08 o
  -5   2  12        2.46        1.04      1.75 o
  -4   2  12        7.15        4.63      3.56 o
  -3   2  12        6.92        6.48      5.15 o
  -2   2  12       42.08       44.56      4.17 o
  -1   2  12       25.59       26.13      2.43 o
   0   2  12        4.43        4.57      2.02 o
   1   2  12       19.26       22.23      2.45 o
   2   2  12       34.41       38.58      2.86 o
   3   2  12       13.36       17.21      2.60 o
   4   2  12        2.71        1.24      2.14 o
  -6   3  12        4.51        3.00      2.28 o
  -5   3  12        0.91       -0.25      1.59 o
  -4   3  12        7.68        2.58      3.68 o
  -3   3  12        1.01        0.05      1.67 o
  -2   3  12       10.39       12.17      2.98 o
  -1   3  12        3.87        5.50      3.12 o
   0   3  12       30.90       36.21      5.72 o
   1   3  12        7.37        9.52      2.62 o
   2   3  12       16.26       17.72      2.48 o
   3   3  12       47.01       51.69      3.18 o
   4   3  12       28.99       28.05      3.44 o
  -5   4  12        0.24        3.00      1.71 o
  -4   4  12        3.17        2.13      2.28 o
  -3   4  12        4.44        6.11      2.21 o
  -2   4  12        9.18       14.32      2.49 o
  -1   4  12       30.28       32.65      2.47 o
   0   4  12        4.16        6.38      2.06 o
   1   4  12       22.73       26.04      2.50 o
   2   4  12       51.12       56.99      3.69 o
   3   4  12        7.68       11.03      2.51 o
  -4   5  12        0.75        0.95      2.56 o
  -3   5  12        2.35        3.47      1.77 o
  -2   5  12        3.89        4.72      2.39 o
  -1   5  12        3.54        4.37      1.90 o
   0   5  12        7.89       11.65      2.16 o
   1   5  12        7.69        9.45      2.23 o
   2   5  12       17.09       20.63      3.39 o
  -3   6  12        0.54        0.44      1.65 o
  -2   6  12       12.99       17.68      2.74 o
  -1   6  12       27.45       24.69      2.41 o
   0   6  12        2.17        3.81      2.00 o
   1   6  12       10.47       13.65      2.18 o
  -3  -4  13        9.50       12.46      2.28 o
  -2  -4  13        6.02        3.30      4.66 o
  -1  -4  13        7.35        5.99      5.56 o
   0  -4  13       56.70       67.64      8.87 o
   1  -4  13       28.45       44.14      5.07 o
  -4  -3  13        3.04        0.83      1.94 o
  -3  -3  13        9.58        4.48      5.39 o
  -2  -3  13       56.27       63.39      5.56 o
  -1  -3  13       24.17       14.08     11.08 o
   0  -3  13        0.03       -0.44      2.31 o
   1  -3  13       13.13       16.03      2.67 o
   2  -3  13       19.55       27.79      4.74 o
  -4  -2  13       20.90       29.12      3.22 o
  -3  -2  13       40.57       44.71      2.97 o
  -2  -2  13       33.50       36.84      2.98 o
  -1  -2  13       18.48       22.28      2.77 o
   0  -2  13       55.13       58.06      7.19 o
   1  -2  13       14.71       21.84      4.09 o
   2  -2  13        2.91        2.78      2.34 o
  -5  -1  13        5.37        2.22      2.01 o
  -4  -1  13       11.44       15.51      2.88 o
  -3  -1  13        9.84        9.51      2.98 o
  -2  -1  13       69.78       71.36      6.99 o
  -1  -1  13       13.06       14.68      2.53 o
   0  -1  13        0.36        1.12      2.46 o
   1  -1  13        5.05        7.28      2.47 o
   2  -1  13       11.23       16.93      3.51 o
   3  -1  13        1.74        1.06      3.76 o
  -5   0  13        0.20        0.49      1.94 o
  -4   0  13       43.40       46.75      3.39 o
  -3   0  13       60.18       68.69      3.40 o
  -2   0  13       22.96       28.78      3.43 o
  -1   0  13        4.89        3.13      2.75 o
   0   0  13       45.24       46.96      4.37 o
   1   0  13        2.94        5.45      2.37 o
   2   0  13        9.32        8.77      3.07 o
   3   0  13       29.62       34.42      3.15 o
  -5   1  13        5.16        2.01      2.10 o
  -4   1  13       11.26       15.88      3.27 o
  -3   1  13        9.85        8.67      2.39 o
  -2   1  13       69.35       71.32      3.40 o
  -1   1  13       12.39       12.72      2.99 o
   0   1  13        0.37        0.82      2.11 o
   1   1  13        4.88        7.73      2.45 o
   2   1  13       11.61       13.69      2.68 o
   3   1  13        1.81        2.50      2.45 o
  -4   2  13       21.11       26.37      2.59 o
  -3   2  13       41.31       45.78      3.76 o
  -2   2  13       33.98       39.84      4.50 o
  -1   2  13       18.01       22.19      4.41 o
   0   2  13       55.09       61.85      3.27 o
   1   2  13       14.69       17.95      3.30 o
   2   2  13        2.98        1.60      2.34 o
  -4   3  13        2.85        0.67      1.92 o
  -3   3  13        9.62        5.36      4.50 o
  -2   3  13       55.96       63.87      3.39 o
  -1   3  13       23.52       24.42      2.68 o
   0   3  13        0.03       -0.09      2.08 o
   1   3  13       13.26       19.52      3.80 o
   2   3  13       20.19       22.93      3.40 o
  -3   4  13        9.92       11.08      6.91 o
  -2   4  13        6.21        5.89      2.24 o
  -1   4  13        7.49       10.24      2.42 o
   0   4  13       57.25       66.79      3.42 o
   1   4  13       28.64       36.30      3.88 o
 
